# Supplementary material for: LINC00958 promotes proliferation, migration, invasion, and epithelial-mesenchymal transition of oesophageal squamous cell carcinoma cells
Source: PLoS One. 2021 May 18;16(5):e0251797. doi: 10.1371/journal.pone.0251797 (PMC8130937; doi:10.1371/journal.pone.0251797)
Supplement: S1 Table — (XLS) [file pone.0251797.s004.xls]

miRNAid	miRNAname	geneID	geneName	geneType	chromosome	start	end	strand	clipExpNum	degraExpNum	RBP	merClass	miRseq	align	targetSeq	pancancerNum
MIMAT0014999	hsa-miR-378b	ENSG00000251381	LINC00958	lincRNA	chr11	12983400	12983418	-	1	0	AGO1	8mer	aagacggagguUCAGGUCa	|||||||	ccauuaaaaucAGUCCAGa	0
MIMAT0018927	hsa-miR-378e	ENSG00000251381	LINC00958	lincRNA	chr11	12983400	12983418	-	1	0	AGO1	8mer	aggacugagguUCAGGUCa	|||||||	ccauuaaaaucAGUCCAGa	1
MIMAT0000732	hsa-miR-378a-3p	ENSG00000251381	LINC00958	lincRNA	chr11	12983400	12983419	-	1	0	AGO1	8mer	cgGAAGACUGAGGUUCAGGUCa	| |: | || |||||||	ucCAUUAAAAUC--AGUCCAGa	7
MIMAT0018926	hsa-miR-378d	ENSG00000251381	LINC00958	lincRNA	chr11	12983400	12983419	-	1	0	AGO1	8mer	aaagacugagguUCAGGUCa	|||||||	uccauuaaaaucAGUCCAGa	5
MIMAT0018932	hsa-miR-378f	ENSG00000251381	LINC00958	lincRNA	chr11	12983400	12983419	-	1	0	AGO1	8mer	gaagaccgagguUCAGGUCa	|||||||	uccauuaaaaucAGUCCAGa	2
MIMAT0018984	hsa-miR-378h	ENSG00000251381	LINC00958	lincRNA	chr11	12983400	12983419	-	1	0	AGO1	8mer	gguaGACUGUGGUUCAGGUCa	:| | |:| |||||||	uccaUUAAAAUC-AGUCCAGa	0
MIMAT0019074	hsa-miR-378i	ENSG00000251381	LINC00958	lincRNA	chr11	12983400	12983420	-	1	0	AGO1	8mer	ggaagacugaggaUCAGGUCa	|||||||	guccauuaaaaucAGUCCAGa	1
MIMAT0001339	hsa-miR-422a	ENSG00000251381	LINC00958	lincRNA	chr11	12983400	12983421	-	1	0	AGO1	8mer	cggaagacugggAUUCAGGUCa	| |||||||	uguccauuaaaaUCAGUCCAGa	1
MIMAT0016847	hsa-miR-378c	ENSG00000251381	LINC00958	lincRNA	chr11	12983400	12983423	-	1	0	AGO1	8mer	ggugAGAAGACUGAGGUUCAGGUCa	|| :| | :| |||||||	ugugUCCAUUAAAAUC-AGUCCAGa	5
MIMAT0003296	hsa-miR-627-5p	ENSG00000251381	LINC00958	lincRNA	chr11	13001636	13001657	-	2	0	AGO2	7mer-m8	aggagaaaagaaUCUCUGAGUg	|||||||||	cccccugaguggAGAGACUCAg	1
MIMAT0002882	hsa-miR-510-5p	ENSG00000251381	LINC00958	lincRNA	chr11	13001647	13001668	-	2	0	AGO2	7mer-m8	cacuaacgguGAGAGGACUCAu	| | |||||||	ucacuccuuuCCCCCCUGAGUg	0
MIMAT0003294	hsa-miR-625-5p	ENSG00000251381	LINC00958	lincRNA	chr11	13001653	13001673	-	2	0	AGO2	7mer-m8	ccugauaucuuGAAAGGGGGa	|||||||||	uauacucacucCUUUCCCCCc	7
MIMAT0015051	hsa-miR-3174	ENSG00000251381	LINC00958	lincRNA	chr11	13001663	13001688	-	2	0	AGO2	7mer-m8	ccGAGACGUAGAG--AU-UGAGUGAu	:|| |||||| || |||||||	auUUCGACAUCUCCAUAUACUCACUc	1
MIMAT0003289	hsa-miR-620	ENSG00000251381	LINC00958	lincRNA	chr11	13001673	13001694	-	2	0	AGO2	7mer-m8	uaaagAUAUAG--AUAGAGGUa	||| || |||||||	acaaaUAUUUCGACAUCUCCAu	0
MIMAT0005924	hsa-miR-1270	ENSG00000251381	LINC00958	lincRNA	chr11	13001673	13001696	-	2	0	AGO2	7mer-m8	ugUGUCGA-GAAGGUAUAGAGGUc	||| | :||| | |||||||	cuACAAAUAUUUCGACAUCUCCAu	7
MIMAT0000757	hsa-miR-151a-3p	ENSG00000251381	LINC00958	lincRNA	chr11	13001987	13002013	-	1	0	AGO2	7mer-m8	ggAGUUCCUCGAA------GUCAGAUc	||||| ||| |||||||	ucUCAAGUUUCUUUGUCAACAGUCUAc	3
MIMAT0025464	hsa-miR-6504-5p	ENSG00000251381	LINC00958	lincRNA	chr11	13002289	13002308	-	1	0	AGO2	8mer	gacguaaUGUCGUGUCGGUCu	:| || |||||||	cccaaggGCUGC-CAGCCAGa	0
MIMAT0019864	hsa-miR-3064-5p	ENSG00000251381	LINC00958	lincRNA	chr11	13002289	13002314	-	1	0	AGO2	8mer	aaCGUGUGGU-----GUUGUCGGUCu	|||| ||| :: |||||||	ucGCACCCCAAGGGCUGCCAGCCAGa	1
MIMAT0004548	hsa-miR-129-1-3p	ENSG00000251381	LINC00958	lincRNA	chr11	13002298	13002319	-	1	0	AGO2	7mer-m8	uaugaaaaaccccaUUCCCGAa	|||||||	augcuucgcaccccAAGGGCUg	1
MIMAT0004605	hsa-miR-129-2-3p	ENSG00000251381	LINC00958	lincRNA	chr11	13002298	13002319	-	1	0	AGO2	7mer-m8	uacgaaaaaccccaUUCCCGAa	|||||||	augcuucgcaccccAAGGGCUg	4
MIMAT0002806	hsa-miR-490-3p	ENSG00000251381	LINC00958	lincRNA	chr11	13002325	13002345	-	1	0	AGO2	7mer-m8	guCGUACCUCAGGAGGUCCAAc	||| || |||||||||	caGCA-AGAUAGCUCCAGGUUg	2
MIMAT0019801	hsa-miR-4703-5p	ENSG00000251381	LINC00958	lincRNA	chr11	13007627	13007649	-	2	0	AGO1	7mer-m8	ugauauaaacaugacAUAACGAu	|||||||	accagggagacaaacUAUUGCUu	1
MIMAT0018358	hsa-miR-3942-5p	ENSG00000251381	LINC00958	lincRNA	chr11	13007627	13007651	-	2	0	AGO1	7mer-m8	uaaaGUCCAU-UG--UCAUAACGAa	|||| | || | |||||||	cuacCAGGGAGACAAACUAUUGCUu	4
MIMAT0000271	hsa-miR-214-3p	ENSG00000251381	LINC00958	lincRNA	chr11	13011074	13011084	-	1	0	AGO2	7mer-m8	ugacggacagacacGGACGACa	|||||||	#NAME?	2
MIMAT0010364	hsa-miR-761	ENSG00000251381	LINC00958	lincRNA	chr11	13011074	13011084	-	1	0	AGO2	7mer-m8	acacagucaaAGUGGGACGACg	|| :|||||||	#NAME?	0
MIMAT0017999	hsa-miR-3619-5p	ENSG00000251381	LINC00958	lincRNA	chr11	13011074	13011084	-	1	0	AGO2	7mer-m8	cgacguggucGGACGGACGACu	:|| |||||||	#NAME?	1
MIMAT0000271	hsa-miR-214-3p	ENSG00000251381	LINC00958	lincRNA	chr11	13011074	13011085	-	1	0	AGO2	7mer-m8	ugacggacaGACACGGACGACa	|| | |||||||	#NAME?	2
MIMAT0010364	hsa-miR-761	ENSG00000251381	LINC00958	lincRNA	chr11	13011074	13011085	-	1	0	AGO2	7mer-m8	acacagucaaAGUGGGACGACg	|| :|||||||	#NAME?	0
MIMAT0017999	hsa-miR-3619-5p	ENSG00000251381	LINC00958	lincRNA	chr11	13011074	13011085	-	1	0	AGO2	7mer-m8	cgacguggucGGACGGACGACu	:|| |||||||	#NAME?	1
MIMAT0000271	hsa-miR-214-3p	ENSG00000251381	LINC00958	lincRNA	chr11	13011074	13011086	-	1	0	AGO2	7mer-m8	ugacggacAGACACGGACGACa	||| | |||||||	#NAME?	2
MIMAT0010364	hsa-miR-761	ENSG00000251381	LINC00958	lincRNA	chr11	13011074	13011086	-	1	0	AGO2	7mer-m8	acacagucAAAGUGGGACGACg	| || :|||||||	#NAME?	0
MIMAT0017999	hsa-miR-3619-5p	ENSG00000251381	LINC00958	lincRNA	chr11	13011074	13011086	-	1	0	AGO2	7mer-m8	cgacguggucGGACGGACGACu	:|| |||||||	#NAME?	1
MIMAT0000271	hsa-miR-214-3p	ENSG00000251381	LINC00958	lincRNA	chr11	13011074	13011093	-	1	1	AGO2	7mer-m8	ugACGGACAGACACGGACGACa	| :|| ||| | |||||||	#NAME?	2
MIMAT0010364	hsa-miR-761	ENSG00000251381	LINC00958	lincRNA	chr11	13011074	13011093	-	1	1	AGO2	7mer-m8	acACAGUCAAAGUGGGACGACg	| || | || :|||||||	#NAME?	0
MIMAT0017999	hsa-miR-3619-5p	ENSG00000251381	LINC00958	lincRNA	chr11	13011074	13011093	-	1	1	AGO2	7mer-m8	cgacGUGGUCGGACGGACGACu	| |: |: |||||||	#NAME?	1
MIMAT0000271	hsa-miR-214-3p	ENSG00000251381	LINC00958	lincRNA	chr11	13011074	13011094	-	1	1	AGO2	7mer-m8	ugACGGACAGACACGGACGACa	| :|| ||| | |||||||	ucUCUCUCUCUCU-CCUGCUGc	2
MIMAT0010364	hsa-miR-761	ENSG00000251381	LINC00958	lincRNA	chr11	13011074	13011094	-	1	1	AGO2	7mer-m8	acACAGUCAAAGUG-GGACGACg	| || | || | |||||||	#NAME?	0
MIMAT0017999	hsa-miR-3619-5p	ENSG00000251381	LINC00958	lincRNA	chr11	13011074	13011094	-	1	1	AGO2	7mer-m8	cgacGUGGUCGGACGGACGACu	| |: |: |||||||	#NAME?	1
MIMAT0010364	hsa-miR-761	ENSG00000251381	LINC00958	lincRNA	chr11	13011074	13011095	-	1	1	AGO2	7mer-m8	acACAGUCAAAGUG-GGACGACg	| || | || | |||||||	#NAME?	0
MIMAT0017999	hsa-miR-3619-5p	ENSG00000251381	LINC00958	lincRNA	chr11	13011074	13011095	-	1	1	AGO2	7mer-m8	cgacGUGGUCGGACGGACGACu	| |: |: |||||||	cucuCUCUCUCUCUCCUGCUGc	1
MIMAT0000455	hsa-miR-185-5p	ENSG00000251381	LINC00958	lincRNA	chr11	13011079	13011086	-	1	0	AGO2	7mer-m8	aguccuugacggaaAGAGAGGu	|||||||	#NAME?	4
MIMAT0016858	hsa-miR-4306	ENSG00000251381	LINC00958	lincRNA	chr11	13011079	13011086	-	1	0	AGO2	7mer-m8	augacggaaAGAGAGGu	|||||||	#NAME?	3
MIMAT0019704	hsa-miR-4644	ENSG00000251381	LINC00958	lincRNA	chr11	13011079	13011086	-	1	0	AGO2	7mer-m8	gaagacagagaaaagAGAGAGGu	|||||||	#NAME?	0
MIMAT0000455	hsa-miR-185-5p	ENSG00000251381	LINC00958	lincRNA	chr11	13011079	13011093	-	1	1	AGO2	7mer-m8	aguccuuGACGGAAAGAGAGGu	|| :|| |||||||	#NAME?	4
MIMAT0016858	hsa-miR-4306	ENSG00000251381	LINC00958	lincRNA	chr11	13011079	13011093	-	1	1	AGO2	7mer-m8	auGACGGAAAGAGAGGu	|| :|| |||||||	#NAME?	3
MIMAT0019704	hsa-miR-4644	ENSG00000251381	LINC00958	lincRNA	chr11	13011079	13011093	-	1	1	AGO2	7mer-m8	gaagacaGAGAAAAGAGAGAGGu	||| | |||||||||	#NAME?	0
MIMAT0000455	hsa-miR-185-5p	ENSG00000251381	LINC00958	lincRNA	chr11	13011079	13011094	-	1	1	AGO2	7mer-m8	aguccuuGACGGAAAGAGAGGu	|| :|| |||||||	#NAME?	4
MIMAT0016858	hsa-miR-4306	ENSG00000251381	LINC00958	lincRNA	chr11	13011079	13011094	-	1	1	AGO2	7mer-m8	auGACGGAAAGAGAGGu	|| :|| |||||||	#NAME?	3
MIMAT0019704	hsa-miR-4644	ENSG00000251381	LINC00958	lincRNA	chr11	13011079	13011094	-	1	1	AGO2	7mer-m8	gaagacAGAGAAAAGAGAGAGGu	|||| | |||||||||	#NAME?	0
MIMAT0000455	hsa-miR-185-5p	ENSG00000251381	LINC00958	lincRNA	chr11	13011079	13011095	-	1	1	AGO2	7mer-m8	aguccuuGACGGAAAGAGAGGu	|| :|| |||||||	#NAME?	4
MIMAT0016858	hsa-miR-4306	ENSG00000251381	LINC00958	lincRNA	chr11	13011079	13011095	-	1	1	AGO2	7mer-m8	auGACGGAAAGAGAGGu	|| :|| |||||||	cuCUCUCUCUCUCUCCu	3
MIMAT0019704	hsa-miR-4644	ENSG00000251381	LINC00958	lincRNA	chr11	13011079	13011095	-	1	1	AGO2	7mer-m8	gaagacaGAGA-AAAGAGAGAGGu	|||| | |||||||||	#NAME?	0
