# Supplementary material for: LINC00958 promotes proliferation, migration, invasion, and epithelial-mesenchymal transition of oesophageal squamous cell carcinoma cells
Source: PLoS One. 2021 May 18;16(5):e0251797. doi: 10.1371/journal.pone.0251797 (PMC8130937; doi:10.1371/journal.pone.0251797)
Supplement: S2 Table — (XLSX) [file pone.0251797.s005.xlsx]

## Sheet: Sheet1
name1	interaction	name2
LINC00958	LincRNA-miRNA	hsa-miR-378b
LINC00958	LincRNA-miRNA	hsa-miR-378e
LINC00958	LincRNA-miRNA	hsa-miR-378a-3p
LINC00958	LincRNA-miRNA	hsa-miR-378d
LINC00958	LincRNA-miRNA	hsa-miR-378f
LINC00958	LincRNA-miRNA	hsa-miR-378a-5p
LINC00958	LincRNA-miRNA	hsa-miR-378
LINC00958	LincRNA-miRNA	hsa-miR-422a
LINC00958	LincRNA-miRNA	hsa-miR-378c
LINC00958	LincRNA-miRNA	hsa-miR-627-5p
LINC00958	LincRNA-miRNA	hsa-miR-510-5p
LINC00958	LincRNA-miRNA	hsa-miR-625-5p
LINC00958	LincRNA-miRNA	hsa-miR-3174
LINC00958	LincRNA-miRNA	hsa-miR-620
LINC00958	LincRNA-miRNA	hsa-miR-1270
LINC00958	LincRNA-miRNA	hsa-miR-151a-3p
LINC00958	LincRNA-miRNA	hsa-miR-6504-5p
LINC00958	LincRNA-miRNA	hsa-miR-3064-5p
LINC00958	LincRNA-miRNA	hsa-miR-129-1-3p
LINC00958	LincRNA-miRNA	hsa-miR-129-2-3p
LINC00958	LincRNA-miRNA	hsa-miR-490-3p
LINC00958	LincRNA-miRNA	hsa-miR-4703-5p
LINC00958	LincRNA-miRNA	hsa-miR-3942-5p
LINC00958	LincRNA-miRNA	hsa-miR-214-3p
LINC00958	LincRNA-miRNA	hsa-miR-761
LINC00958	LincRNA-miRNA	hsa-miR-3619-5p
LINC00958	LincRNA-miRNA	hsa-miR-214-3p
LINC00958	LincRNA-miRNA	hsa-miR-761
LINC00958	LincRNA-miRNA	hsa-miR-3619-5p
LINC00958	LincRNA-miRNA	hsa-miR-214-3p
LINC00958	LincRNA-miRNA	hsa-miR-761
LINC00958	LincRNA-miRNA	hsa-miR-3619-5p
LINC00958	LincRNA-miRNA	hsa-miR-214-3p
LINC00958	LincRNA-miRNA	hsa-miR-761
LINC00958	LincRNA-miRNA	hsa-miR-3619-5p
LINC00958	LincRNA-miRNA	hsa-miR-214-3p
LINC00958	LincRNA-miRNA	hsa-miR-761
LINC00958	LincRNA-miRNA	hsa-miR-3619-5p
LINC00958	LincRNA-miRNA	hsa-miR-761
LINC00958	LincRNA-miRNA	hsa-miR-3619-5p
LINC00958	LincRNA-miRNA	hsa-miR-185-5p
LINC00958	LincRNA-miRNA	hsa-miR-4306
LINC00958	LincRNA-miRNA	hsa-miR-4644
LINC00958	LincRNA-miRNA	hsa-miR-185-5p
LINC00958	LincRNA-miRNA	hsa-miR-4306
LINC00958	LincRNA-miRNA	hsa-miR-4644
LINC00958	LincRNA-miRNA	hsa-miR-185-5p
LINC00958	LincRNA-miRNA	hsa-miR-4306
LINC00958	LincRNA-miRNA	hsa-miR-4644
LINC00958	LincRNA-miRNA	hsa-miR-185-5p
LINC00958	LincRNA-miRNA	hsa-miR-4306
LINC00958	LincRNA-miRNA	hsa-miR-4644
hsa-miR-3064-5p	miRNA-mRNA	ZFAND3
hsa-miR-3064-5p	miRNA-mRNA	PTPN18
hsa-miR-3064-5p	miRNA-mRNA	ZFP69B
hsa-miR-3064-5p	miRNA-mRNA	XYLT1
hsa-miR-3064-5p	miRNA-mRNA	TBC1D16
hsa-miR-3064-5p	miRNA-mRNA	ZNF471
hsa-miR-3064-5p	miRNA-mRNA	CSNK1G1
hsa-miR-3064-5p	miRNA-mRNA	HSPB6
hsa-miR-3064-5p	miRNA-mRNA	HELLS
hsa-miR-3064-5p	miRNA-mRNA	PAX5
hsa-miR-3064-5p	miRNA-mRNA	ZNF74
hsa-miR-3064-5p	miRNA-mRNA	M6PR
hsa-miR-3064-5p	miRNA-mRNA	LMCD1
hsa-miR-3064-5p	miRNA-mRNA	PVRL4
hsa-miR-3064-5p	miRNA-mRNA	ZNF772
hsa-miR-3064-5p	miRNA-mRNA	RABEPK
hsa-miR-3064-5p	miRNA-mRNA	DUSP16
hsa-miR-3064-5p	miRNA-mRNA	TRAPPC3L
hsa-miR-3064-5p	miRNA-mRNA	IDH2
hsa-miR-3064-5p	miRNA-mRNA	ST3GAL3
hsa-miR-3064-5p	miRNA-mRNA	ARHGEF39
hsa-miR-3064-5p	miRNA-mRNA	PEA15
hsa-miR-3064-5p	miRNA-mRNA	FAM107B
hsa-miR-3064-5p	miRNA-mRNA	REPIN1
hsa-miR-3064-5p	miRNA-mRNA	EIF5
hsa-miR-3064-5p	miRNA-mRNA	PHACTR4
hsa-miR-3064-5p	miRNA-mRNA	PNO1
hsa-miR-3064-5p	miRNA-mRNA	DKFZP761J1410
hsa-miR-3064-5p	miRNA-mRNA	SEZ6
hsa-miR-3064-5p	miRNA-mRNA	FAM124A
hsa-miR-3064-5p	miRNA-mRNA	POLDIP3
hsa-miR-3064-5p	miRNA-mRNA	CMTM5
hsa-miR-3064-5p	miRNA-mRNA	SNX22
hsa-miR-3064-5p	miRNA-mRNA	SIRPB2
hsa-miR-3064-5p	miRNA-mRNA	JDP2
hsa-miR-3064-5p	miRNA-mRNA	KRBOX4
hsa-miR-3064-5p	miRNA-mRNA	ABCB8
hsa-miR-3064-5p	miRNA-mRNA	GABRB2
hsa-miR-3064-5p	miRNA-mRNA	CDIP1
hsa-miR-3064-5p	miRNA-mRNA	CD72
hsa-miR-3064-5p	miRNA-mRNA	ZNF704
hsa-miR-3064-5p	miRNA-mRNA	KCTD15
hsa-miR-3064-5p	miRNA-mRNA	UBE2QL1
hsa-miR-3064-5p	miRNA-mRNA	FBXO24
hsa-miR-3064-5p	miRNA-mRNA	MYD88
hsa-miR-3064-5p	miRNA-mRNA	PIP4K2B
hsa-miR-3064-5p	miRNA-mRNA	BTBD6
hsa-miR-3064-5p	miRNA-mRNA	ZNRF2
hsa-miR-3064-5p	miRNA-mRNA	CTDSP2
hsa-miR-3064-5p	miRNA-mRNA	SAMD1
hsa-miR-3064-5p	miRNA-mRNA	NOP2
hsa-miR-3064-5p	miRNA-mRNA	PGF
hsa-miR-3064-5p	miRNA-mRNA	LBH
hsa-miR-3064-5p	miRNA-mRNA	CAPRIN2
hsa-miR-3064-5p	miRNA-mRNA	ZBTB3
hsa-miR-3064-5p	miRNA-mRNA	GAS2L1
hsa-miR-3064-5p	miRNA-mRNA	SPOCD1
hsa-miR-3064-5p	miRNA-mRNA	MMD2
hsa-miR-3064-5p	miRNA-mRNA	RGMA
hsa-miR-3064-5p	miRNA-mRNA	TMEM150A
hsa-miR-3064-5p	miRNA-mRNA	IL11
hsa-miR-3064-5p	miRNA-mRNA	HHAT
hsa-miR-3064-5p	miRNA-mRNA	KCNJ13
hsa-miR-3064-5p	miRNA-mRNA	ARHGAP21
hsa-miR-3064-5p	miRNA-mRNA	TMEM248
hsa-miR-3064-5p	miRNA-mRNA	ODF1
hsa-miR-3064-5p	miRNA-mRNA	DEXI
hsa-miR-3064-5p	miRNA-mRNA	SRGAP2
hsa-miR-3064-5p	miRNA-mRNA	MAPRE3
hsa-miR-3174	miRNA-mRNA	TOM1L2
hsa-miR-3174	miRNA-mRNA	NDUFA6
hsa-miR-3174	miRNA-mRNA	KIF9
hsa-miR-3174	miRNA-mRNA	LCE2C
hsa-miR-3174	miRNA-mRNA	ZFYVE21
hsa-miR-3174	miRNA-mRNA	ZNF616
hsa-miR-3174	miRNA-mRNA	GNG13
hsa-miR-3174	miRNA-mRNA	SNRPA1
hsa-miR-3174	miRNA-mRNA	CHAC2
hsa-miR-3174	miRNA-mRNA	VMA21
hsa-miR-3174	miRNA-mRNA	NAT2
hsa-miR-3174	miRNA-mRNA	PATE4
hsa-miR-3174	miRNA-mRNA	TIPRL
hsa-miR-3174	miRNA-mRNA	CXCL13
hsa-miR-3174	miRNA-mRNA	MT-ND4L
hsa-miR-3174	miRNA-mRNA	CXCL9
hsa-miR-3174	miRNA-mRNA	FGF1
hsa-miR-3174	miRNA-mRNA	KRTAP3-1
hsa-miR-3174	miRNA-mRNA	BOLA1
hsa-miR-3174	miRNA-mRNA	GPR111
hsa-miR-3174	miRNA-mRNA	SLC1A6
hsa-miR-3174	miRNA-mRNA	TCP11L1
hsa-miR-3174	miRNA-mRNA	GIMAP2
hsa-miR-3174	miRNA-mRNA	COQ10B
hsa-miR-3174	miRNA-mRNA	MEIS3
hsa-miR-3174	miRNA-mRNA	BZW2
hsa-miR-3174	miRNA-mRNA	FAM196B
hsa-miR-3174	miRNA-mRNA	C12orf56
hsa-miR-3174	miRNA-mRNA	CST3
hsa-miR-3174	miRNA-mRNA	PSMB5
hsa-miR-3174	miRNA-mRNA	GREM1
hsa-miR-3174	miRNA-mRNA	RERG
hsa-miR-3174	miRNA-mRNA	SLITRK6
hsa-miR-3174	miRNA-mRNA	ZNF124
hsa-miR-3174	miRNA-mRNA	NUSAP1
hsa-miR-3174	miRNA-mRNA	MANEAL
hsa-miR-3174	miRNA-mRNA	TMEM154
hsa-miR-3174	miRNA-mRNA	SLCO2A1
hsa-miR-3174	miRNA-mRNA	SIGMAR1
hsa-miR-3174	miRNA-mRNA	ZNF33A
hsa-miR-3174	miRNA-mRNA	TMEM209
hsa-miR-3174	miRNA-mRNA	CCDC178
hsa-miR-3174	miRNA-mRNA	CAV3
hsa-miR-3174	miRNA-mRNA	CBR1
hsa-miR-3174	miRNA-mRNA	B4GALT6
hsa-miR-3174	miRNA-mRNA	AQP4
hsa-miR-3174	miRNA-mRNA	RPS16
hsa-miR-3174	miRNA-mRNA	POM121L2
hsa-miR-3174	miRNA-mRNA	DIRAS2
hsa-miR-3174	miRNA-mRNA	HMG20B
hsa-miR-3174	miRNA-mRNA	DSG1
hsa-miR-3174	miRNA-mRNA	TAT
hsa-miR-3174	miRNA-mRNA	RPH3AL
hsa-miR-3174	miRNA-mRNA	CHRNA3
hsa-miR-3174	miRNA-mRNA	PALM2
hsa-miR-3174	miRNA-mRNA	SLC39A9
hsa-miR-3174	miRNA-mRNA	TIMMDC1
hsa-miR-3174	miRNA-mRNA	CEACAM8
hsa-miR-3174	miRNA-mRNA	CHRFAM7A
hsa-miR-3174	miRNA-mRNA	PCBD2
hsa-miR-3174	miRNA-mRNA	ARF1
hsa-miR-3174	miRNA-mRNA	NKAIN2
hsa-miR-3174	miRNA-mRNA	SMCO1
hsa-miR-3174	miRNA-mRNA	OPCML
hsa-miR-3174	miRNA-mRNA	LHFPL2
hsa-miR-3174	miRNA-mRNA	C21orf49
hsa-miR-3174	miRNA-mRNA	TIMD4
hsa-miR-3174	miRNA-mRNA	RP11-650K20.3
hsa-miR-3174	miRNA-mRNA	FAM78A
hsa-miR-3174	miRNA-mRNA	CCDC50
hsa-miR-3174	miRNA-mRNA	IRX6
hsa-miR-3174	miRNA-mRNA	ZNF572
hsa-miR-3174	miRNA-mRNA	CNTF
hsa-miR-3174	miRNA-mRNA	CCDC23
hsa-miR-3174	miRNA-mRNA	C1orf115
hsa-miR-3174	miRNA-mRNA	IFNA7
hsa-miR-3174	miRNA-mRNA	CRKL
hsa-miR-3174	miRNA-mRNA	EDAR
hsa-miR-3174	miRNA-mRNA	IFNA14
hsa-miR-3174	miRNA-mRNA	CHRDL1
hsa-miR-3174	miRNA-mRNA	CDCA7L
hsa-miR-3174	miRNA-mRNA	ZNF391
hsa-miR-3174	miRNA-mRNA	CCR8
hsa-miR-214-3p	miRNA-mRNA	TUBGCP6
hsa-miR-3619-5p	miRNA-mRNA	ZNF646
hsa-miR-214-3p	miRNA-mRNA	RBM34
hsa-miR-214-3p	miRNA-mRNA	RCAN3
hsa-miR-214-3p	miRNA-mRNA	MAP3K9
hsa-miR-3619-5p	miRNA-mRNA	NRG2
hsa-miR-214-3p	miRNA-mRNA	PTPN18
hsa-miR-3619-5p	miRNA-mRNA	KSR1
hsa-miR-214-3p	miRNA-mRNA	HMGN4
hsa-miR-3619-5p	miRNA-mRNA	LILRA6
hsa-miR-214-3p	miRNA-mRNA	C1orf226
hsa-miR-214-3p	miRNA-mRNA	C17orf49
hsa-miR-214-3p	miRNA-mRNA	XXbac-BPG32J3.20
hsa-miR-214-3p	miRNA-mRNA	PNPLA7
hsa-miR-214-3p	miRNA-mRNA	CENPM
hsa-miR-214-3p	miRNA-mRNA	PNPLA2
hsa-miR-214-3p	miRNA-mRNA	PGF
hsa-miR-3619-5p	miRNA-mRNA	KRTAP4-4
hsa-miR-214-3p	miRNA-mRNA	TMEM43
hsa-miR-214-3p	miRNA-mRNA	INO80C
hsa-miR-3619-5p	miRNA-mRNA	ZBTB39
hsa-miR-3619-5p	miRNA-mRNA	DAGLA
hsa-miR-3619-5p	miRNA-mRNA	PAK6
hsa-miR-214-3p	miRNA-mRNA	KRTAP1-5
hsa-miR-3619-5p	miRNA-mRNA	ELMSAN1
hsa-miR-214-3p	miRNA-mRNA	ESPNL
hsa-miR-214-3p	miRNA-mRNA	MED19
hsa-miR-214-3p	miRNA-mRNA	GPX4
hsa-miR-3619-5p	miRNA-mRNA	CCDC42
hsa-miR-214-3p	miRNA-mRNA	HYI
hsa-miR-214-3p	miRNA-mRNA	PPP1R16B
hsa-miR-214-3p	miRNA-mRNA	UBL4B
hsa-miR-214-3p	miRNA-mRNA	CAPN11
hsa-miR-214-3p	miRNA-mRNA	B3GALT5
hsa-miR-214-3p	miRNA-mRNA	IL2RA
hsa-miR-214-3p	miRNA-mRNA	PPIL2
hsa-miR-3619-5p	miRNA-mRNA	NDUFAF3
hsa-miR-214-3p	miRNA-mRNA	ARHGEF4
hsa-miR-214-3p	miRNA-mRNA	TGFBRAP1
hsa-miR-214-3p	miRNA-mRNA	SYS1
hsa-miR-3619-5p	miRNA-mRNA	TRIM66
hsa-miR-214-3p	miRNA-mRNA	OPRK1
hsa-miR-214-3p	miRNA-mRNA	UTS2B
hsa-miR-214-3p	miRNA-mRNA	RAPGEFL1
hsa-miR-3619-5p	miRNA-mRNA	STK40
hsa-miR-3619-5p	miRNA-mRNA	PIM1
hsa-miR-3619-5p	miRNA-mRNA	FUT3
hsa-miR-214-3p	miRNA-mRNA	MPI
hsa-miR-214-3p	miRNA-mRNA	SNX12
hsa-miR-3619-5p	miRNA-mRNA	ARHGDIG
hsa-miR-214-3p	miRNA-mRNA	UBE2H
hsa-miR-3619-5p	miRNA-mRNA	TNFAIP1
hsa-miR-214-3p	miRNA-mRNA	FAM19A4
hsa-miR-214-3p	miRNA-mRNA	TMSB4Y
hsa-miR-214-3p	miRNA-mRNA	SLC36A1
hsa-miR-3619-5p	miRNA-mRNA	CBFA2T2
hsa-miR-214-3p	miRNA-mRNA	TBC1D10B
hsa-miR-3619-5p	miRNA-mRNA	SGCA
hsa-miR-214-3p	miRNA-mRNA	CDK5R1
hsa-miR-214-3p	miRNA-mRNA	ABR
hsa-miR-214-3p	miRNA-mRNA	MT3
hsa-miR-214-3p	miRNA-mRNA	C1orf220
hsa-miR-214-3p	miRNA-mRNA	LINC00923
hsa-miR-214-3p	miRNA-mRNA	NWD1
hsa-miR-214-3p	miRNA-mRNA	TMEM225
hsa-miR-214-3p	miRNA-mRNA	CELF1
hsa-miR-214-3p	miRNA-mRNA	SDHAF2
hsa-miR-3619-5p	miRNA-mRNA	P2RX6
hsa-miR-3619-5p	miRNA-mRNA	LDOC1
hsa-miR-214-3p	miRNA-mRNA	KRTAP10-11
hsa-miR-214-3p	miRNA-mRNA	GLOD5
hsa-miR-214-3p	miRNA-mRNA	FAM110D
hsa-miR-214-3p	miRNA-mRNA	PSMD10
hsa-miR-3619-5p	miRNA-mRNA	RAB4B
hsa-miR-214-3p	miRNA-mRNA	TMEM127
hsa-miR-214-3p	miRNA-mRNA	ALDH3A1
hsa-miR-214-3p	miRNA-mRNA	TBC1D17
hsa-miR-214-3p	miRNA-mRNA	ARHGAP17
hsa-miR-3619-5p	miRNA-mRNA	JPH2
hsa-miR-214-3p	miRNA-mRNA	NAA15
hsa-miR-214-3p	miRNA-mRNA	METTL13
hsa-miR-214-3p	miRNA-mRNA	GSTZ1
hsa-miR-3619-5p	miRNA-mRNA	WDTC1
hsa-miR-214-3p	miRNA-mRNA	KIF16B
hsa-miR-214-3p	miRNA-mRNA	LRRC55
hsa-miR-214-3p	miRNA-mRNA	TP53TG3D
hsa-miR-3619-5p	miRNA-mRNA	MTA3
hsa-miR-3619-5p	miRNA-mRNA	ZFP41
hsa-miR-214-3p	miRNA-mRNA	AFMID
hsa-miR-214-3p	miRNA-mRNA	TP53TG3
hsa-miR-214-3p	miRNA-mRNA	TP53TG3B
hsa-miR-214-3p	miRNA-mRNA	TP53TG3C
hsa-miR-3619-5p	miRNA-mRNA	SLC9A1
hsa-miR-214-3p	miRNA-mRNA	NAGPA
hsa-miR-214-3p	miRNA-mRNA	CELSR1
hsa-miR-214-3p	miRNA-mRNA	HMGN3
hsa-miR-214-3p	miRNA-mRNA	TIMMDC1
hsa-miR-214-3p	miRNA-mRNA	CXCR1
hsa-miR-214-3p	miRNA-mRNA	DHRS12
hsa-miR-214-3p	miRNA-mRNA	RNF115
hsa-miR-3619-5p	miRNA-mRNA	CKB
hsa-miR-3619-5p	miRNA-mRNA	RAB15
hsa-miR-214-3p	miRNA-mRNA	IL2RB
hsa-miR-3619-5p	miRNA-mRNA	AC002451.1
hsa-miR-3619-5p	miRNA-mRNA	TSPAN11
hsa-miR-3619-5p	miRNA-mRNA	KDM8
hsa-miR-214-3p	miRNA-mRNA	WDR86
hsa-miR-214-3p	miRNA-mRNA	NAA60
hsa-miR-214-3p	miRNA-mRNA	MFSD6L
hsa-miR-3619-5p	miRNA-mRNA	PVRIG
hsa-miR-214-3p	miRNA-mRNA	HTR3E
hsa-miR-214-3p	miRNA-mRNA	HSD17B8
hsa-miR-3619-5p	miRNA-mRNA	PQLC1
hsa-miR-214-3p	miRNA-mRNA	BSND
hsa-miR-214-3p	miRNA-mRNA	PGGT1B
hsa-miR-214-3p	miRNA-mRNA	CPSF4
hsa-miR-3619-5p	miRNA-mRNA	STK32B
hsa-miR-214-3p	miRNA-mRNA	C1QA
hsa-miR-3619-5p	miRNA-mRNA	MT1H
hsa-miR-3619-5p	miRNA-mRNA	FUT6
hsa-miR-214-3p	miRNA-mRNA	C12orf76
hsa-miR-3619-5p	miRNA-mRNA	LIMS2
hsa-miR-3619-5p	miRNA-mRNA	KRTAP10-4
hsa-miR-214-3p	miRNA-mRNA	MAX
hsa-miR-214-3p	miRNA-mRNA	C19orf10
hsa-miR-214-3p	miRNA-mRNA	KRTAP2-1
hsa-miR-214-3p	miRNA-mRNA	TRAPPC6A
hsa-miR-214-3p	miRNA-mRNA	IPO11
hsa-miR-3619-5p	miRNA-mRNA	APOL3
hsa-miR-3619-5p	miRNA-mRNA	DFFB
hsa-miR-214-3p	miRNA-mRNA	SEPT4
hsa-miR-214-3p	miRNA-mRNA	UBAP2L
hsa-miR-214-3p	miRNA-mRNA	CBR4
hsa-miR-214-3p	miRNA-mRNA	WDR83OS
hsa-miR-214-3p	miRNA-mRNA	RCSD1
hsa-miR-3619-5p	miRNA-mRNA	CDC42SE1
hsa-miR-3619-5p	miRNA-mRNA	ODF3L1
hsa-miR-214-3p	miRNA-mRNA	PRICKLE4
hsa-miR-3619-5p	miRNA-mRNA	ATP6V0E2
hsa-miR-214-3p	miRNA-mRNA	FBLN5
hsa-miR-214-3p	miRNA-mRNA	AC079612.1
hsa-miR-3619-5p	miRNA-mRNA	MPRIP
hsa-miR-3619-5p	miRNA-mRNA	DBNDD1
hsa-miR-214-3p	miRNA-mRNA	TSPAN18
hsa-miR-3619-5p	miRNA-mRNA	DHRS4L2
hsa-miR-214-3p	miRNA-mRNA	RFWD2
hsa-miR-214-3p	miRNA-mRNA	VDR
hsa-miR-214-3p	miRNA-mRNA	CST9
hsa-miR-214-3p	miRNA-mRNA	HIST1H2AC
hsa-miR-214-3p	miRNA-mRNA	KIAA0247
hsa-miR-3619-5p	miRNA-mRNA	NDUFAF4
hsa-miR-3619-5p	miRNA-mRNA	AKAP13
hsa-miR-3619-5p	miRNA-mRNA	CYB5D2
hsa-miR-3619-5p	miRNA-mRNA	ST6GALNAC1
hsa-miR-3619-5p	miRNA-mRNA	TMEM86A
hsa-miR-214-3p	miRNA-mRNA	BAX
hsa-miR-214-3p	miRNA-mRNA	C22orf26
hsa-miR-214-3p	miRNA-mRNA	KRTAP2-2
hsa-miR-214-3p	miRNA-mRNA	FBXO44
hsa-miR-214-3p	miRNA-mRNA	FAM134A
hsa-miR-214-3p	miRNA-mRNA	SNX30
hsa-miR-3619-5p	miRNA-mRNA	COMT
hsa-miR-3619-5p	miRNA-mRNA	RGS22
hsa-miR-214-3p	miRNA-mRNA	KIAA1671
hsa-miR-214-3p	miRNA-mRNA	MMS19
hsa-miR-3619-5p	miRNA-mRNA	CCDC81
hsa-miR-214-3p	miRNA-mRNA	ATG12
hsa-miR-214-3p	miRNA-mRNA	TMEM258
hsa-miR-214-3p	miRNA-mRNA	GPR6
hsa-miR-214-3p	miRNA-mRNA	TMED5
hsa-miR-3619-5p	miRNA-mRNA	ZNF488
hsa-miR-214-3p	miRNA-mRNA	SLC6A20
hsa-miR-214-3p	miRNA-mRNA	NRIP2
hsa-miR-214-3p	miRNA-mRNA	PTH1R
hsa-miR-214-3p	miRNA-mRNA	HECTD4
hsa-miR-3619-5p	miRNA-mRNA	MORN4
hsa-miR-214-3p	miRNA-mRNA	C21orf33
hsa-miR-214-3p	miRNA-mRNA	TMEM161B
hsa-miR-3619-5p	miRNA-mRNA	RNASE6
hsa-miR-214-3p	miRNA-mRNA	GPA33
hsa-miR-3619-5p	miRNA-mRNA	CIT
hsa-miR-214-3p	miRNA-mRNA	RPP25
hsa-miR-214-3p	miRNA-mRNA	C9orf3
hsa-miR-214-3p	miRNA-mRNA	CCDC57
hsa-miR-3619-5p	miRNA-mRNA	DEDD2
hsa-miR-214-3p	miRNA-mRNA	C15orf32
hsa-miR-214-3p	miRNA-mRNA	LTF
hsa-miR-3619-5p	miRNA-mRNA	LY6E
hsa-miR-3619-5p	miRNA-mRNA	PARP16
hsa-miR-214-3p	miRNA-mRNA	KLK10
hsa-miR-214-3p	miRNA-mRNA	SMYD5
hsa-miR-214-3p	miRNA-mRNA	PRR23B
hsa-miR-214-3p	miRNA-mRNA	PLXNA1
hsa-miR-214-3p	miRNA-mRNA	TGOLN2
hsa-miR-214-3p	miRNA-mRNA	TAX1BP3
hsa-miR-214-3p	miRNA-mRNA	REEP4
hsa-miR-3619-5p	miRNA-mRNA	SLC25A42
hsa-miR-214-3p	miRNA-mRNA	PCBD2
hsa-miR-3619-5p	miRNA-mRNA	SCN4B
hsa-miR-214-3p	miRNA-mRNA	RBX1
hsa-miR-3619-5p	miRNA-mRNA	SIGMAR1
hsa-miR-214-3p	miRNA-mRNA	KIF4B
hsa-miR-214-3p	miRNA-mRNA	DMWD
hsa-miR-214-3p	miRNA-mRNA	SAMD12
hsa-miR-214-3p	miRNA-mRNA	THAP11
hsa-miR-214-3p	miRNA-mRNA	ACSL1
hsa-miR-3619-5p	miRNA-mRNA	APLN
hsa-miR-3619-5p	miRNA-mRNA	CRIP2
hsa-miR-214-3p	miRNA-mRNA	NBR1
hsa-miR-214-3p	miRNA-mRNA	RP11-770J1.4
hsa-miR-214-3p	miRNA-mRNA	CNR1
hsa-miR-214-3p	miRNA-mRNA	SEC24C
hsa-miR-3619-5p	miRNA-mRNA	AC144568.2
hsa-miR-214-3p	miRNA-mRNA	TRIM29
hsa-miR-214-3p	miRNA-mRNA	HDAC1
hsa-miR-214-3p	miRNA-mRNA	LHX6
hsa-miR-214-3p	miRNA-mRNA	ARPC5L
hsa-miR-214-3p	miRNA-mRNA	AC012360.2
hsa-miR-3619-5p	miRNA-mRNA	SLC13A1
hsa-miR-3619-5p	miRNA-mRNA	IQSEC3
hsa-miR-3619-5p	miRNA-mRNA	C19orf12
hsa-miR-214-3p	miRNA-mRNA	B4GALT4
hsa-miR-3619-5p	miRNA-mRNA	ADRBK1
hsa-miR-214-3p	miRNA-mRNA	HNRNPA3
hsa-miR-3619-5p	miRNA-mRNA	ABI3
hsa-miR-214-3p	miRNA-mRNA	LSMEM1
hsa-miR-3619-5p	miRNA-mRNA	DCAKD
hsa-miR-214-3p	miRNA-mRNA	ZNF710
hsa-miR-214-3p	miRNA-mRNA	TTLL1
hsa-miR-214-3p	miRNA-mRNA	IKBKB
hsa-miR-214-3p	miRNA-mRNA	RASEF
hsa-miR-3619-5p	miRNA-mRNA	AC104841.2
hsa-miR-3619-5p	miRNA-mRNA	TRMT112
hsa-miR-214-3p	miRNA-mRNA	AP001579.1
hsa-miR-214-3p	miRNA-mRNA	RIN1
hsa-miR-214-3p	miRNA-mRNA	TMED8
hsa-miR-214-3p	miRNA-mRNA	BIRC7
hsa-miR-214-3p	miRNA-mRNA	ADSS
hsa-miR-214-3p	miRNA-mRNA	KLLN
hsa-miR-214-3p	miRNA-mRNA	WFDC5
hsa-miR-3619-5p	miRNA-mRNA	ZNF365
hsa-miR-214-3p	miRNA-mRNA	C6orf25
hsa-miR-214-3p	miRNA-mRNA	HNF1A
hsa-miR-214-3p	miRNA-mRNA	PPP1R3D
hsa-miR-214-3p	miRNA-mRNA	GPATCH1
hsa-miR-214-3p	miRNA-mRNA	PVRL1
hsa-miR-214-3p	miRNA-mRNA	CD276
hsa-miR-214-3p	miRNA-mRNA	SLC22A11
hsa-miR-3619-5p	miRNA-mRNA	NMB
hsa-miR-214-3p	miRNA-mRNA	KRTAP5-4
hsa-miR-3619-5p	miRNA-mRNA	TPM2
hsa-miR-214-3p	miRNA-mRNA	GMPR
hsa-miR-3619-5p	miRNA-mRNA	ZBP1
hsa-miR-214-3p	miRNA-mRNA	JOSD2
hsa-miR-214-3p	miRNA-mRNA	IMP4
hsa-miR-214-3p	miRNA-mRNA	SSSCA1
hsa-miR-214-3p	miRNA-mRNA	TMEM19
hsa-miR-214-3p	miRNA-mRNA	HAMP
hsa-miR-214-3p	miRNA-mRNA	ATF2
hsa-miR-3619-5p	miRNA-mRNA	TTC38
hsa-miR-3619-5p	miRNA-mRNA	GYPC
hsa-miR-214-3p	miRNA-mRNA	FTSJ2
hsa-miR-214-3p	miRNA-mRNA	KIAA1644
hsa-miR-214-3p	miRNA-mRNA	ATP1A4
hsa-miR-214-3p	miRNA-mRNA	LRRC10
hsa-miR-214-3p	miRNA-mRNA	AK1
hsa-miR-3619-5p	miRNA-mRNA	GRAPL
hsa-miR-214-3p	miRNA-mRNA	TMEM14A
hsa-miR-214-3p	miRNA-mRNA	AC092850.1
hsa-miR-3619-5p	miRNA-mRNA	MED10
hsa-miR-3619-5p	miRNA-mRNA	TMEM201
hsa-miR-214-3p	miRNA-mRNA	RASL12
hsa-miR-378a-5p	miRNA-mRNA	CYP3A5
hsa-miR-378a-5p	miRNA-mRNA	ZNF781
hsa-miR-378a-5p	miRNA-mRNA	SMKR1
hsa-miR-378a-5p	miRNA-mRNA	RAD51C
hsa-miR-378a-5p	miRNA-mRNA	TEFM
hsa-miR-378a-5p	miRNA-mRNA	LCE1E
hsa-miR-378a-5p	miRNA-mRNA	LYG2
hsa-miR-378a-5p	miRNA-mRNA	PSG8
hsa-miR-378a-5p	miRNA-mRNA	FAIM
hsa-miR-378a-5p	miRNA-mRNA	CCDC68
hsa-miR-378a-5p	miRNA-mRNA	RNF20
hsa-miR-378a-5p	miRNA-mRNA	SP100
hsa-miR-378a-5p	miRNA-mRNA	CTB-96E2.2
hsa-miR-378a-5p	miRNA-mRNA	EMC3
hsa-miR-378a-5p	miRNA-mRNA	RP11-383H13.1
hsa-miR-378a-5p	miRNA-mRNA	C19orf53
hsa-miR-378a-5p	miRNA-mRNA	MRPL13
hsa-miR-378a-5p	miRNA-mRNA	AC107021.1
hsa-miR-378a-5p	miRNA-mRNA	PCBP2
hsa-miR-378a-5p	miRNA-mRNA	LNX1
hsa-miR-378a-5p	miRNA-mRNA	ABCD1
hsa-miR-378a-5p	miRNA-mRNA	C21orf88
hsa-miR-378a-5p	miRNA-mRNA	FTSJ1
hsa-miR-378a-5p	miRNA-mRNA	TMEM100
hsa-miR-378a-5p	miRNA-mRNA	CCDC178
hsa-miR-378a-5p	miRNA-mRNA	RP11-366L20.2
hsa-miR-378a-5p	miRNA-mRNA	PRPSAP1
hsa-miR-378a-5p	miRNA-mRNA	EID2B
hsa-miR-378a-5p	miRNA-mRNA	STAMBP
hsa-miR-378a-5p	miRNA-mRNA	CD28
hsa-miR-378a-5p	miRNA-mRNA	GNG12
hsa-miR-378a-5p	miRNA-mRNA	DCAF4L2
hsa-miR-378a-5p	miRNA-mRNA	LDLRAD2
hsa-miR-378a-5p	miRNA-mRNA	C10orf25
hsa-miR-378a-5p	miRNA-mRNA	CAAP1
hsa-miR-378a-5p	miRNA-mRNA	ZNF30
hsa-miR-378a-5p	miRNA-mRNA	GPR64
hsa-miR-378a-5p	miRNA-mRNA	FPR1
hsa-miR-378a-5p	miRNA-mRNA	VHL
hsa-miR-378a-5p	miRNA-mRNA	FAM133B
hsa-miR-378a-5p	miRNA-mRNA	KBTBD4
hsa-miR-378a-5p	miRNA-mRNA	TRIQK
hsa-miR-378a-5p	miRNA-mRNA	RAB6C
hsa-miR-378a-5p	miRNA-mRNA	TECTB
hsa-miR-378a-5p	miRNA-mRNA	CCNG2
hsa-miR-378a-5p	miRNA-mRNA	AC021860.1
hsa-miR-378a-5p	miRNA-mRNA	FRZB
hsa-miR-378a-5p	miRNA-mRNA	FLG2
hsa-miR-378a-5p	miRNA-mRNA	CAMKK2
hsa-miR-378a-5p	miRNA-mRNA	JAGN1
hsa-miR-378a-5p	miRNA-mRNA	HIST1H2BJ
hsa-miR-378a-5p	miRNA-mRNA	NYAP1
hsa-miR-378a-5p	miRNA-mRNA	CREG1
hsa-miR-378a-5p	miRNA-mRNA	LYRM9
hsa-miR-378a-5p	miRNA-mRNA	PTPLB
hsa-miR-378a-5p	miRNA-mRNA	SLC35E2
hsa-miR-378a-5p	miRNA-mRNA	EFCAB1
hsa-miR-378a-5p	miRNA-mRNA	VPS52
hsa-miR-378a-5p	miRNA-mRNA	PELI1
hsa-miR-378a-5p	miRNA-mRNA	OTUD3
hsa-miR-378a-5p	miRNA-mRNA	POLR3K
hsa-miR-378a-5p	miRNA-mRNA	ZNF550
hsa-miR-378a-5p	miRNA-mRNA	ALDOB
hsa-miR-378a-5p	miRNA-mRNA	PDAP1
hsa-miR-378a-5p	miRNA-mRNA	TRIAP1
hsa-miR-378a-5p	miRNA-mRNA	SMCO1
hsa-miR-378a-5p	miRNA-mRNA	EIF2B2
hsa-miR-378a-5p	miRNA-mRNA	RAB31
hsa-miR-378a-5p	miRNA-mRNA	CDPF1
hsa-miR-378a-5p	miRNA-mRNA	PSG1
hsa-miR-378a-5p	miRNA-mRNA	TMPRSS11B
hsa-miR-378a-5p	miRNA-mRNA	C17orf77
hsa-miR-378a-5p	miRNA-mRNA	AC009365.3
hsa-miR-378a-5p	miRNA-mRNA	GABARAPL1
hsa-miR-378a-5p	miRNA-mRNA	MPLKIP
hsa-miR-378a-5p	miRNA-mRNA	FAM109B
hsa-miR-378a-5p	miRNA-mRNA	ZNF691
hsa-miR-151a-3p	miRNA-mRNA	MEX3C
hsa-miR-151a-3p	miRNA-mRNA	PANK2
hsa-miR-151a-3p	miRNA-mRNA	CLK1
hsa-miR-151a-3p	miRNA-mRNA	CYP7B1
hsa-miR-151a-3p	miRNA-mRNA	TRA2B
hsa-miR-151a-3p	miRNA-mRNA	ZMAT1
hsa-miR-151a-3p	miRNA-mRNA	SOCS5
hsa-miR-151a-3p	miRNA-mRNA	UPP2
hsa-miR-151a-3p	miRNA-mRNA	PAPOLG
hsa-miR-151a-3p	miRNA-mRNA	SIX1
hsa-miR-151a-3p	miRNA-mRNA	NIPAL2
hsa-miR-151a-3p	miRNA-mRNA	PFN2
hsa-miR-151a-3p	miRNA-mRNA	RFESD
hsa-miR-151a-3p	miRNA-mRNA	YTHDF3
hsa-miR-151a-3p	miRNA-mRNA	CCDC67
hsa-miR-151a-3p	miRNA-mRNA	RYBP
hsa-miR-151a-3p	miRNA-mRNA	CRK
hsa-miR-1270	miRNA-mRNA	TFRC
hsa-miR-1270	miRNA-mRNA	CALN1
hsa-miR-1270	miRNA-mRNA	CABP2
hsa-miR-1270	miRNA-mRNA	PRSS37
hsa-miR-1270	miRNA-mRNA	FMO4
hsa-miR-1270	miRNA-mRNA	FP15737
hsa-miR-1270	miRNA-mRNA	AP000889.3
hsa-miR-1270	miRNA-mRNA	MMD2
hsa-miR-1270	miRNA-mRNA	CASP14
hsa-miR-1270	miRNA-mRNA	AFP
hsa-miR-1270	miRNA-mRNA	XKR9
hsa-miR-1270	miRNA-mRNA	LYZ
hsa-miR-1270	miRNA-mRNA	KSR2
hsa-miR-1270	miRNA-mRNA	COPS4
hsa-miR-1270	miRNA-mRNA	C10orf115
hsa-miR-1270	miRNA-mRNA	SNRPD2
hsa-miR-1270	miRNA-mRNA	ZNF814
hsa-miR-1270	miRNA-mRNA	C10orf32
hsa-miR-1270	miRNA-mRNA	C6orf15
hsa-miR-1270	miRNA-mRNA	CCL22
hsa-miR-1270	miRNA-mRNA	SRD5A3
hsa-miR-1270	miRNA-mRNA	RABIF
hsa-miR-1270	miRNA-mRNA	TMEM183A
hsa-miR-1270	miRNA-mRNA	CXorf61
hsa-miR-1270	miRNA-mRNA	CDRT4
hsa-miR-1270	miRNA-mRNA	PCYOX1L
hsa-miR-1270	miRNA-mRNA	ILF2
hsa-miR-1270	miRNA-mRNA	DUSP16
hsa-miR-1270	miRNA-mRNA	ACTBL2
hsa-miR-1270	miRNA-mRNA	CD276
hsa-miR-1270	miRNA-mRNA	AL136531.1
hsa-miR-1270	miRNA-mRNA	KRT40
hsa-miR-1270	miRNA-mRNA	GIF
hsa-miR-1270	miRNA-mRNA	ANGPTL7
hsa-miR-1270	miRNA-mRNA	C18orf42
hsa-miR-1270	miRNA-mRNA	SET
hsa-miR-1270	miRNA-mRNA	LYSMD1
hsa-miR-1270	miRNA-mRNA	CXCR6
hsa-miR-1270	miRNA-mRNA	KIAA1210
hsa-miR-1270	miRNA-mRNA	HLA-DQA1
hsa-miR-1270	miRNA-mRNA	VPS13B
hsa-miR-1270	miRNA-mRNA	EDIL3
hsa-miR-1270	miRNA-mRNA	HLA-DOB
hsa-miR-1270	miRNA-mRNA	TBC1D26
hsa-miR-1270	miRNA-mRNA	C1orf101
hsa-miR-1270	miRNA-mRNA	CCDC74B
hsa-miR-1270	miRNA-mRNA	MILR1
hsa-miR-1270	miRNA-mRNA	HMGCS2
hsa-miR-1270	miRNA-mRNA	TVP23C-CDRT4
hsa-miR-1270	miRNA-mRNA	RFC5
hsa-miR-1270	miRNA-mRNA	PATE2
hsa-miR-1270	miRNA-mRNA	CTSE
hsa-miR-1270	miRNA-mRNA	ZFP69B
hsa-miR-1270	miRNA-mRNA	ADSSL1
hsa-miR-1270	miRNA-mRNA	NOVA2
hsa-miR-1270	miRNA-mRNA	ATP6V1G2
hsa-miR-1270	miRNA-mRNA	TESC
hsa-miR-1270	miRNA-mRNA	TMEM141
hsa-miR-1270	miRNA-mRNA	PARP15
hsa-miR-1270	miRNA-mRNA	CD28
hsa-miR-1270	miRNA-mRNA	CNDP1
hsa-miR-1270	miRNA-mRNA	SMCO4
hsa-miR-1270	miRNA-mRNA	GPC5
hsa-miR-1270	miRNA-mRNA	GLOD5
hsa-miR-1270	miRNA-mRNA	C1orf174
hsa-miR-1270	miRNA-mRNA	ERP27
hsa-miR-1270	miRNA-mRNA	SMIM19
hsa-miR-1270	miRNA-mRNA	ACYP1
hsa-miR-1270	miRNA-mRNA	ENTPD3
hsa-miR-1270	miRNA-mRNA	SENP5
hsa-miR-1270	miRNA-mRNA	VSTM5
hsa-miR-1270	miRNA-mRNA	C4orf3
hsa-miR-1270	miRNA-mRNA	AC093802.1
hsa-miR-1270	miRNA-mRNA	AC012215.1
hsa-miR-1270	miRNA-mRNA	XKR4
hsa-miR-1270	miRNA-mRNA	LIN9
hsa-miR-1270	miRNA-mRNA	CCNH
hsa-miR-1270	miRNA-mRNA	FAM8A1
hsa-miR-1270	miRNA-mRNA	C5orf27
hsa-miR-1270	miRNA-mRNA	CSF3R
hsa-miR-1270	miRNA-mRNA	RP11-342M21.2
hsa-miR-1270	miRNA-mRNA	LAMB4
hsa-miR-1270	miRNA-mRNA	SPECC1
hsa-miR-1270	miRNA-mRNA	RASAL2
hsa-miR-1270	miRNA-mRNA	POU2F3
hsa-miR-1270	miRNA-mRNA	AL356356.1
hsa-miR-1270	miRNA-mRNA	KCNJ6
hsa-miR-1270	miRNA-mRNA	STEAP2
hsa-miR-1270	miRNA-mRNA	KRT80
hsa-miR-1270	miRNA-mRNA	OR7D2
hsa-miR-1270	miRNA-mRNA	LITAF
hsa-miR-1270	miRNA-mRNA	SCP2
hsa-miR-1270	miRNA-mRNA	IRF8
hsa-miR-1270	miRNA-mRNA	ZNF24
hsa-miR-1270	miRNA-mRNA	RP11-9B6.1
hsa-miR-1270	miRNA-mRNA	PRR23C
hsa-miR-1270	miRNA-mRNA	WBP2NL
hsa-miR-1270	miRNA-mRNA	UCK2
hsa-miR-1270	miRNA-mRNA	GTDC1
hsa-miR-1270	miRNA-mRNA	CBFB
hsa-miR-1270	miRNA-mRNA	GMFB
hsa-miR-1270	miRNA-mRNA	HMGCS1
hsa-miR-1270	miRNA-mRNA	RNF39
hsa-miR-1270	miRNA-mRNA	STOML3
hsa-miR-1270	miRNA-mRNA	BLOC1S6
hsa-miR-1270	miRNA-mRNA	MPV17L
hsa-miR-1270	miRNA-mRNA	MSR1
hsa-miR-1270	miRNA-mRNA	FAM222B
hsa-miR-1270	miRNA-mRNA	DNAAF3
hsa-miR-1270	miRNA-mRNA	SHISA3
hsa-miR-1270	miRNA-mRNA	WDR36
hsa-miR-1270	miRNA-mRNA	DCPS
hsa-miR-1270	miRNA-mRNA	C15orf40
hsa-miR-1270	miRNA-mRNA	CNOT7
hsa-miR-1270	miRNA-mRNA	SLC25A38
hsa-miR-1270	miRNA-mRNA	UBAP2
hsa-miR-1270	miRNA-mRNA	SLC39A8
hsa-miR-1270	miRNA-mRNA	OVCH1-AS1
hsa-miR-1270	miRNA-mRNA	TMEM106A
hsa-miR-1270	miRNA-mRNA	SERPING1
hsa-miR-1270	miRNA-mRNA	ZKSCAN8
hsa-miR-1270	miRNA-mRNA	GCM2
hsa-miR-1270	miRNA-mRNA	BET1L
hsa-miR-1270	miRNA-mRNA	PBOV1
hsa-miR-1270	miRNA-mRNA	GNG12
hsa-miR-1270	miRNA-mRNA	CCDC74A
hsa-miR-1270	miRNA-mRNA	ZCCHC16
hsa-miR-1270	miRNA-mRNA	XAGE3
hsa-miR-1270	miRNA-mRNA	SPATA12
hsa-miR-1270	miRNA-mRNA	SHISA7
hsa-miR-1270	miRNA-mRNA	SHISA9
hsa-miR-1270	miRNA-mRNA	XAGE2B
hsa-miR-1270	miRNA-mRNA	XAGE2
hsa-miR-1270	miRNA-mRNA	ZNF225
hsa-miR-1270	miRNA-mRNA	PABPC4
hsa-miR-1270	miRNA-mRNA	MCHR1
hsa-miR-1270	miRNA-mRNA	FAM180A
hsa-miR-1270	miRNA-mRNA	CTC-349C3.1
hsa-miR-1270	miRNA-mRNA	DYNAP
hsa-miR-185-5p	miRNA-mRNA	VAMP2
hsa-miR-185-5p	miRNA-mRNA	PRRT2
hsa-miR-185-5p	miRNA-mRNA	TRIM67
hsa-miR-185-5p	miRNA-mRNA	SOX13
hsa-miR-185-5p	miRNA-mRNA	SIX3
hsa-miR-185-5p	miRNA-mRNA	DLG2
hsa-miR-185-5p	miRNA-mRNA	ZBTB16
hsa-miR-185-5p	miRNA-mRNA	IKZF4
hsa-miR-185-5p	miRNA-mRNA	RAB35
hsa-miR-185-5p	miRNA-mRNA	TIFAB
hsa-miR-185-5p	miRNA-mRNA	DYNLL2
hsa-miR-185-5p	miRNA-mRNA	PBX2
hsa-miR-185-5p	miRNA-mRNA	SLC25A53
hsa-miR-185-5p	miRNA-mRNA	CA10
hsa-miR-185-5p	miRNA-mRNA	KLF7
hsa-miR-185-5p	miRNA-mRNA	BSN
hsa-miR-185-5p	miRNA-mRNA	ATP1A3
hsa-miR-185-5p	miRNA-mRNA	MDM4
hsa-miR-185-5p	miRNA-mRNA	ATP6V1F
hsa-miR-185-5p	miRNA-mRNA	GPR61
hsa-miR-185-5p	miRNA-mRNA	CDC42
hsa-miR-185-5p	miRNA-mRNA	SEC22A
hsa-miR-185-5p	miRNA-mRNA	SF1
hsa-miR-185-5p	miRNA-mRNA	PAX2
hsa-miR-185-5p	miRNA-mRNA	SDHC
hsa-miR-185-5p	miRNA-mRNA	CCND2
hsa-miR-185-5p	miRNA-mRNA	KCNJ6
hsa-miR-185-5p	miRNA-mRNA	SLC16A2
hsa-miR-185-5p	miRNA-mRNA	PCDHA7
hsa-miR-185-5p	miRNA-mRNA	PCDHA12
hsa-miR-185-5p	miRNA-mRNA	PCDHA5
hsa-miR-185-5p	miRNA-mRNA	PCDH1
hsa-miR-185-5p	miRNA-mRNA	PCDHA2
hsa-miR-185-5p	miRNA-mRNA	PCDHA4
hsa-miR-185-5p	miRNA-mRNA	PCDHA10
hsa-miR-185-5p	miRNA-mRNA	PCDHA8
hsa-miR-185-5p	miRNA-mRNA	PCDHA13
hsa-miR-185-5p	miRNA-mRNA	PCDHA3
hsa-miR-185-5p	miRNA-mRNA	PCDHA6
hsa-miR-185-5p	miRNA-mRNA	PCDHA9
hsa-miR-185-5p	miRNA-mRNA	PCDHA1
hsa-miR-185-5p	miRNA-mRNA	PCDHA11
hsa-miR-185-5p	miRNA-mRNA	PCDHAC1
hsa-miR-185-5p	miRNA-mRNA	FAM76A
hsa-miR-185-5p	miRNA-mRNA	DPF2
hsa-miR-185-5p	miRNA-mRNA	PCDHAC2
hsa-miR-185-5p	miRNA-mRNA	FAIM2
hsa-miR-185-5p	miRNA-mRNA	USH1C
hsa-miR-185-5p	miRNA-mRNA	FAM53C
hsa-miR-185-5p	miRNA-mRNA	TMEM233
hsa-miR-185-5p	miRNA-mRNA	ZNF226
hsa-miR-185-5p	miRNA-mRNA	DCTN3
hsa-miR-185-5p	miRNA-mRNA	ABCG4
hsa-miR-185-5p	miRNA-mRNA	CNTD1
hsa-miR-185-5p	miRNA-mRNA	BAZ2A
hsa-miR-185-5p	miRNA-mRNA	PAK6
hsa-miR-185-5p	miRNA-mRNA	ANKRD34A
hsa-miR-185-5p	miRNA-mRNA	ZCCHC3
hsa-miR-185-5p	miRNA-mRNA	GPR26
hsa-miR-185-5p	miRNA-mRNA	TANC2
hsa-miR-185-5p	miRNA-mRNA	URM1
hsa-miR-185-5p	miRNA-mRNA	AC138655.1
hsa-miR-185-5p	miRNA-mRNA	SLC25A15
hsa-miR-185-5p	miRNA-mRNA	SMG7
hsa-miR-185-5p	miRNA-mRNA	KLK5
hsa-miR-185-5p	miRNA-mRNA	TRIM44
hsa-miR-185-5p	miRNA-mRNA	PHF7
hsa-miR-185-5p	miRNA-mRNA	CTSK
hsa-miR-185-5p	miRNA-mRNA	TEAD1
hsa-miR-185-5p	miRNA-mRNA	CAPZB
hsa-miR-185-5p	miRNA-mRNA	TSN
hsa-miR-185-5p	miRNA-mRNA	VSTM5
hsa-miR-185-5p	miRNA-mRNA	SPATA2
hsa-miR-627-5p	miRNA-mRNA	ROM1
hsa-miR-627-5p	miRNA-mRNA	HIRIP3
hsa-miR-627-5p	miRNA-mRNA	SPANXN5
hsa-miR-627-5p	miRNA-mRNA	LINC00632
hsa-miR-627-5p	miRNA-mRNA	C6orf100
hsa-miR-627-5p	miRNA-mRNA	MRPS28
hsa-miR-627-5p	miRNA-mRNA	GMFB
hsa-miR-627-5p	miRNA-mRNA	CATSPERG
hsa-miR-627-5p	miRNA-mRNA	AC132192.1
hsa-miR-627-5p	miRNA-mRNA	ZNF501
hsa-miR-627-5p	miRNA-mRNA	FXYD2
hsa-miR-627-5p	miRNA-mRNA	COMT
hsa-miR-627-5p	miRNA-mRNA	EBAG9
hsa-miR-627-5p	miRNA-mRNA	HTR2A
hsa-miR-627-5p	miRNA-mRNA	CXCL13
hsa-miR-627-5p	miRNA-mRNA	CTSH
hsa-miR-627-5p	miRNA-mRNA	BIVM
hsa-miR-627-5p	miRNA-mRNA	CCDC73
hsa-miR-627-5p	miRNA-mRNA	ARL15
hsa-miR-627-5p	miRNA-mRNA	FXYD6-FXYD2
hsa-miR-627-5p	miRNA-mRNA	IL36G
hsa-miR-627-5p	miRNA-mRNA	SLC25A31
hsa-miR-627-5p	miRNA-mRNA	TRMT11
hsa-miR-627-5p	miRNA-mRNA	FAM204A
hsa-miR-627-5p	miRNA-mRNA	C5orf64
hsa-miR-627-5p	miRNA-mRNA	GPR143
hsa-miR-627-5p	miRNA-mRNA	SPANXN1
hsa-miR-627-5p	miRNA-mRNA	ZIK1
hsa-miR-627-5p	miRNA-mRNA	BDKRB2
hsa-miR-627-5p	miRNA-mRNA	TRAF5
hsa-miR-627-5p	miRNA-mRNA	VPS25
hsa-miR-627-5p	miRNA-mRNA	TBPL1
hsa-miR-627-5p	miRNA-mRNA	ZCCHC17
hsa-miR-627-5p	miRNA-mRNA	CLCN2
hsa-miR-627-5p	miRNA-mRNA	SPCS2
hsa-miR-627-5p	miRNA-mRNA	TMPRSS5
hsa-miR-627-5p	miRNA-mRNA	PIK3R6
hsa-miR-627-5p	miRNA-mRNA	SCN3B
hsa-miR-627-5p	miRNA-mRNA	TMPRSS11A
hsa-miR-627-5p	miRNA-mRNA	MRPL35
hsa-miR-627-5p	miRNA-mRNA	C17orf78
hsa-miR-627-5p	miRNA-mRNA	CNOT2
hsa-miR-627-5p	miRNA-mRNA	FBL
hsa-miR-627-5p	miRNA-mRNA	NLRP10
hsa-miR-627-5p	miRNA-mRNA	LYSMD1
hsa-miR-627-5p	miRNA-mRNA	IFNA7
hsa-miR-627-5p	miRNA-mRNA	AC003102.1
hsa-miR-490-3p	miRNA-mRNA	VDAC1
hsa-miR-490-3p	miRNA-mRNA	TMOD3
hsa-miR-490-3p	miRNA-mRNA	COMMD10
hsa-miR-490-3p	miRNA-mRNA	PROSC
hsa-miR-490-3p	miRNA-mRNA	HNRNPA1
hsa-miR-490-3p	miRNA-mRNA	PIP4K2B
hsa-miR-490-3p	miRNA-mRNA	PLAGL1
hsa-miR-490-3p	miRNA-mRNA	CD63
hsa-miR-490-3p	miRNA-mRNA	PPME1
hsa-miR-490-3p	miRNA-mRNA	GABRB1
hsa-miR-490-3p	miRNA-mRNA	MFSD7
hsa-miR-490-3p	miRNA-mRNA	PPP4R2
hsa-miR-490-3p	miRNA-mRNA	FKBP14
hsa-miR-490-3p	miRNA-mRNA	PPCDC
hsa-miR-490-3p	miRNA-mRNA	TNKS2
hsa-miR-490-3p	miRNA-mRNA	PCBP2
hsa-miR-490-3p	miRNA-mRNA	RBM12
hsa-miR-510-5p	miRNA-mRNA	CMC2
hsa-miR-510-5p	miRNA-mRNA	DPCD
hsa-miR-510-5p	miRNA-mRNA	MTRNR2L13
hsa-miR-510-5p	miRNA-mRNA	MRPL34
hsa-miR-510-5p	miRNA-mRNA	EXOSC1
hsa-miR-510-5p	miRNA-mRNA	SMIM2
hsa-miR-510-5p	miRNA-mRNA	ZBED3
hsa-miR-510-5p	miRNA-mRNA	RP11-386G21.2
hsa-miR-510-5p	miRNA-mRNA	TFRC
hsa-miR-510-5p	miRNA-mRNA	HCRTR2
hsa-miR-510-5p	miRNA-mRNA	TMEM91
hsa-miR-510-5p	miRNA-mRNA	HLA-DOA
hsa-miR-510-5p	miRNA-mRNA	PNMA1
hsa-miR-510-5p	miRNA-mRNA	UGT2A1
hsa-miR-510-5p	miRNA-mRNA	SMKR1
hsa-miR-510-5p	miRNA-mRNA	C8orf4
hsa-miR-510-5p	miRNA-mRNA	SF3B4
hsa-miR-510-5p	miRNA-mRNA	CCDC115
hsa-miR-510-5p	miRNA-mRNA	TPSAB1
hsa-miR-510-5p	miRNA-mRNA	PAK1IP1
hsa-miR-510-5p	miRNA-mRNA	ZNF776
hsa-miR-510-5p	miRNA-mRNA	POMK
hsa-miR-510-5p	miRNA-mRNA	TPSB2
hsa-miR-510-5p	miRNA-mRNA	CYP3A5
hsa-miR-510-5p	miRNA-mRNA	OR7D2
hsa-miR-510-5p	miRNA-mRNA	PLN
hsa-miR-510-5p	miRNA-mRNA	TMEM176A
hsa-miR-510-5p	miRNA-mRNA	VPS33A
hsa-miR-510-5p	miRNA-mRNA	BIN3
hsa-miR-510-5p	miRNA-mRNA	PPP2R5E
hsa-miR-510-5p	miRNA-mRNA	ZNF726
hsa-miR-510-5p	miRNA-mRNA	C14orf178
hsa-miR-510-5p	miRNA-mRNA	HTR3E
hsa-miR-510-5p	miRNA-mRNA	CXorf67
hsa-miR-510-5p	miRNA-mRNA	MAX
hsa-miR-510-5p	miRNA-mRNA	CYB5D2
hsa-miR-510-5p	miRNA-mRNA	MLANA
hsa-miR-510-5p	miRNA-mRNA	CXCL16
hsa-miR-510-5p	miRNA-mRNA	CLRN3
hsa-miR-510-5p	miRNA-mRNA	RBM3
hsa-miR-510-5p	miRNA-mRNA	TCTA
hsa-miR-510-5p	miRNA-mRNA	HOXC10
hsa-miR-510-5p	miRNA-mRNA	ARMCX5
hsa-miR-510-5p	miRNA-mRNA	HOXA11
hsa-miR-510-5p	miRNA-mRNA	OLFML3
hsa-miR-510-5p	miRNA-mRNA	C17orf89
hsa-miR-510-5p	miRNA-mRNA	SPOCK1
hsa-miR-510-5p	miRNA-mRNA	FAM222B
hsa-miR-510-5p	miRNA-mRNA	CTH
hsa-miR-510-5p	miRNA-mRNA	POP7
hsa-miR-510-5p	miRNA-mRNA	CDH18
hsa-miR-510-5p	miRNA-mRNA	RNF113B
hsa-miR-510-5p	miRNA-mRNA	AMOTL1
hsa-miR-510-5p	miRNA-mRNA	CCDC51
hsa-miR-510-5p	miRNA-mRNA	ZNF552
hsa-miR-510-5p	miRNA-mRNA	NOL8
hsa-miR-510-5p	miRNA-mRNA	C21orf49
hsa-miR-510-5p	miRNA-mRNA	DNM1L
hsa-miR-510-5p	miRNA-mRNA	COX19
hsa-miR-510-5p	miRNA-mRNA	PRX
hsa-miR-510-5p	miRNA-mRNA	ERP29
hsa-miR-510-5p	miRNA-mRNA	SERPINB1
hsa-miR-510-5p	miRNA-mRNA	PET117
hsa-miR-510-5p	miRNA-mRNA	COLCA1
hsa-miR-510-5p	miRNA-mRNA	PTPLA
hsa-miR-510-5p	miRNA-mRNA	PRLHR
hsa-miR-510-5p	miRNA-mRNA	RORB
hsa-miR-510-5p	miRNA-mRNA	UGT2A2
hsa-miR-510-5p	miRNA-mRNA	POMGNT1
hsa-miR-510-5p	miRNA-mRNA	COLQ
hsa-miR-510-5p	miRNA-mRNA	SLC35G3
hsa-miR-510-5p	miRNA-mRNA	RP11-644F5.10
hsa-miR-510-5p	miRNA-mRNA	C9orf24
hsa-miR-510-5p	miRNA-mRNA	CRTC1
hsa-miR-510-5p	miRNA-mRNA	SPC24
hsa-miR-510-5p	miRNA-mRNA	CRISP2
hsa-miR-510-5p	miRNA-mRNA	HLA-DQB1
hsa-miR-510-5p	miRNA-mRNA	ZNF169
hsa-miR-510-5p	miRNA-mRNA	GPRC5A
hsa-miR-510-5p	miRNA-mRNA	INPP5F
hsa-miR-510-5p	miRNA-mRNA	TNFRSF13C
hsa-miR-510-5p	miRNA-mRNA	VHL
hsa-miR-510-5p	miRNA-mRNA	TMEM14E
hsa-miR-510-5p	miRNA-mRNA	LAPTM4A
hsa-miR-510-5p	miRNA-mRNA	RBMXL2
hsa-miR-510-5p	miRNA-mRNA	FAM60A
hsa-miR-510-5p	miRNA-mRNA	EIF4A2
hsa-miR-510-5p	miRNA-mRNA	CD164L2
hsa-miR-510-5p	miRNA-mRNA	ZNF410
hsa-miR-510-5p	miRNA-mRNA	KLKB1
hsa-miR-510-5p	miRNA-mRNA	RPS21
hsa-miR-510-5p	miRNA-mRNA	SMIM21
hsa-miR-510-5p	miRNA-mRNA	SLC39A9
hsa-miR-510-5p	miRNA-mRNA	MAF
hsa-miR-510-5p	miRNA-mRNA	OR2A12
hsa-miR-510-5p	miRNA-mRNA	KRTAP6-3
hsa-miR-510-5p	miRNA-mRNA	HUS1B
hsa-miR-510-5p	miRNA-mRNA	TERF1
hsa-miR-510-5p	miRNA-mRNA	RAET1E
hsa-miR-510-5p	miRNA-mRNA	FOXC2
hsa-miR-510-5p	miRNA-mRNA	POLR2J2
hsa-miR-510-5p	miRNA-mRNA	FBXO8
hsa-miR-510-5p	miRNA-mRNA	SBK2
hsa-miR-510-5p	miRNA-mRNA	C2orf81
hsa-miR-3942-5p	miRNA-mRNA	RAP1A
hsa-miR-3942-5p	miRNA-mRNA	HELLS
hsa-miR-3942-5p	miRNA-mRNA	RP11-758M4.1
hsa-miR-3942-5p	miRNA-mRNA	BHMT
hsa-miR-3942-5p	miRNA-mRNA	CLEC1B
hsa-miR-3942-5p	miRNA-mRNA	AC114546.1
hsa-miR-3942-5p	miRNA-mRNA	C14orf166
hsa-miR-3942-5p	miRNA-mRNA	GCG
hsa-miR-3942-5p	miRNA-mRNA	CCDC38
hsa-miR-3942-5p	miRNA-mRNA	MSR1
hsa-miR-3942-5p	miRNA-mRNA	CXCL16
hsa-miR-3942-5p	miRNA-mRNA	TRIM43
hsa-miR-3942-5p	miRNA-mRNA	TMEM182
hsa-miR-3942-5p	miRNA-mRNA	LEPROT
hsa-miR-3942-5p	miRNA-mRNA	CLIC4
hsa-miR-3942-5p	miRNA-mRNA	UGT8
hsa-miR-3942-5p	miRNA-mRNA	TMIGD1
hsa-miR-3942-5p	miRNA-mRNA	FSTL3
hsa-miR-3942-5p	miRNA-mRNA	MBL2
hsa-miR-3942-5p	miRNA-mRNA	COMMD8
hsa-miR-3942-5p	miRNA-mRNA	PABPC4L
hsa-miR-3942-5p	miRNA-mRNA	RB1
hsa-miR-3942-5p	miRNA-mRNA	DKK2
hsa-miR-3942-5p	miRNA-mRNA	CWC27
hsa-miR-3942-5p	miRNA-mRNA	ZPLD1
hsa-miR-3942-5p	miRNA-mRNA	IL2RA
hsa-miR-3942-5p	miRNA-mRNA	C9orf41
hsa-miR-3942-5p	miRNA-mRNA	RP11-386G21.2
hsa-miR-3942-5p	miRNA-mRNA	CENPK
hsa-miR-3942-5p	miRNA-mRNA	ENOPH1
hsa-miR-3942-5p	miRNA-mRNA	MOB1A
hsa-miR-3942-5p	miRNA-mRNA	RGS1
hsa-miR-3942-5p	miRNA-mRNA	PPCS
hsa-miR-3942-5p	miRNA-mRNA	TCF24
hsa-miR-3942-5p	miRNA-mRNA	UCP1
hsa-miR-3942-5p	miRNA-mRNA	NHLH1
hsa-miR-3942-5p	miRNA-mRNA	SLC25A21-AS1
hsa-miR-3942-5p	miRNA-mRNA	ECHDC1
hsa-miR-3942-5p	miRNA-mRNA	PPA1
hsa-miR-3942-5p	miRNA-mRNA	BNIP2
hsa-miR-3942-5p	miRNA-mRNA	TP53TG3D
hsa-miR-3942-5p	miRNA-mRNA	TP53TG3B
hsa-miR-3942-5p	miRNA-mRNA	TP53TG3
hsa-miR-3942-5p	miRNA-mRNA	SKAP2
hsa-miR-3942-5p	miRNA-mRNA	C1orf110
hsa-miR-3942-5p	miRNA-mRNA	TP53TG3C
hsa-miR-3942-5p	miRNA-mRNA	CREG2
hsa-miR-3942-5p	miRNA-mRNA	PHF13
hsa-miR-3942-5p	miRNA-mRNA	C1orf21
hsa-miR-3942-5p	miRNA-mRNA	RLN1
hsa-miR-3942-5p	miRNA-mRNA	GLYAT
hsa-miR-3942-5p	miRNA-mRNA	ING3
hsa-miR-3942-5p	miRNA-mRNA	SERPINB2
hsa-miR-3942-5p	miRNA-mRNA	CEP55
hsa-miR-3942-5p	miRNA-mRNA	POC1B-GALNT4
hsa-miR-3942-5p	miRNA-mRNA	ANKLE2
hsa-miR-3942-5p	miRNA-mRNA	RP11-664D7.4
hsa-miR-3942-5p	miRNA-mRNA	CNN3
hsa-miR-3942-5p	miRNA-mRNA	CLASP2
hsa-miR-3942-5p	miRNA-mRNA	CCNL1
hsa-miR-3942-5p	miRNA-mRNA	IL22
hsa-miR-3942-5p	miRNA-mRNA	TMEM218
hsa-miR-3942-5p	miRNA-mRNA	ZNF597
hsa-miR-3942-5p	miRNA-mRNA	COL19A1
hsa-miR-3942-5p	miRNA-mRNA	STX3
hsa-miR-3942-5p	miRNA-mRNA	FSIP1
hsa-miR-3942-5p	miRNA-mRNA	ZIK1
hsa-miR-3942-5p	miRNA-mRNA	C18orf32
hsa-miR-3942-5p	miRNA-mRNA	POLR3G
hsa-miR-3942-5p	miRNA-mRNA	TMEM167B
hsa-miR-3942-5p	miRNA-mRNA	FAM26F
hsa-miR-625-5p	miRNA-mRNA	KSR2
hsa-miR-625-5p	miRNA-mRNA	FN3K
hsa-miR-625-5p	miRNA-mRNA	KIR3DX1
hsa-miR-625-5p	miRNA-mRNA	PAX5
hsa-miR-625-5p	miRNA-mRNA	KMT2D
hsa-miR-625-5p	miRNA-mRNA	KCNC3
hsa-miR-625-5p	miRNA-mRNA	PCDHGA7
hsa-miR-625-5p	miRNA-mRNA	PCDHGA6
hsa-miR-625-5p	miRNA-mRNA	HMGA1
hsa-miR-625-5p	miRNA-mRNA	SLC6A17
hsa-miR-625-5p	miRNA-mRNA	PPP2R2D
hsa-miR-625-5p	miRNA-mRNA	APLN
hsa-miR-625-5p	miRNA-mRNA	NBPF6
hsa-miR-625-5p	miRNA-mRNA	CRYBB1
hsa-miR-625-5p	miRNA-mRNA	OVOL2
hsa-miR-625-5p	miRNA-mRNA	CLDN11
hsa-miR-625-5p	miRNA-mRNA	VAMP2
hsa-miR-625-5p	miRNA-mRNA	S100A7A
hsa-miR-625-5p	miRNA-mRNA	MPZ
hsa-miR-625-5p	miRNA-mRNA	CTSB
hsa-miR-625-5p	miRNA-mRNA	NOVA2
hsa-miR-625-5p	miRNA-mRNA	CALCOCO1
hsa-miR-625-5p	miRNA-mRNA	ZBED3
hsa-miR-625-5p	miRNA-mRNA	WNT7B
hsa-miR-625-5p	miRNA-mRNA	CNTNAP1
hsa-miR-625-5p	miRNA-mRNA	KCNK12
hsa-miR-625-5p	miRNA-mRNA	MUC3A
hsa-miR-625-5p	miRNA-mRNA	MAP3K9
hsa-miR-625-5p	miRNA-mRNA	GIMAP1
hsa-miR-625-5p	miRNA-mRNA	UBE2N
hsa-miR-625-5p	miRNA-mRNA	GHRH
hsa-miR-625-5p	miRNA-mRNA	TCEB2
hsa-miR-625-5p	miRNA-mRNA	SPOCK1
hsa-miR-625-5p	miRNA-mRNA	PCDHGA11
hsa-miR-625-5p	miRNA-mRNA	HDHD3
hsa-miR-625-5p	miRNA-mRNA	NUDT18
hsa-miR-625-5p	miRNA-mRNA	PPP2R1A
hsa-miR-625-5p	miRNA-mRNA	LAPTM4B
hsa-miR-625-5p	miRNA-mRNA	TSPAN11
hsa-miR-625-5p	miRNA-mRNA	NOS1
hsa-miR-625-5p	miRNA-mRNA	MINK1
hsa-miR-625-5p	miRNA-mRNA	PCDHGA3
hsa-miR-625-5p	miRNA-mRNA	PCDHGA12
hsa-miR-625-5p	miRNA-mRNA	PCDHGA2
hsa-miR-625-5p	miRNA-mRNA	PCDHGA9
hsa-miR-625-5p	miRNA-mRNA	PCDHGA1
hsa-miR-625-5p	miRNA-mRNA	PVRL1
hsa-miR-625-5p	miRNA-mRNA	PCDHGA10
hsa-miR-625-5p	miRNA-mRNA	PRR26
hsa-miR-625-5p	miRNA-mRNA	STX8
hsa-miR-625-5p	miRNA-mRNA	SEPT6
hsa-miR-625-5p	miRNA-mRNA	FAM222B
hsa-miR-625-5p	miRNA-mRNA	SF3B3
hsa-miR-625-5p	miRNA-mRNA	IGF2BP1
hsa-miR-625-5p	miRNA-mRNA	ZNF677
hsa-miR-625-5p	miRNA-mRNA	FAM155B
hsa-miR-625-5p	miRNA-mRNA	RAB12
hsa-miR-625-5p	miRNA-mRNA	KRT85
hsa-miR-625-5p	miRNA-mRNA	ZFP36L1
hsa-miR-625-5p	miRNA-mRNA	UBE2Z
hsa-miR-625-5p	miRNA-mRNA	HNRNPAB
hsa-miR-625-5p	miRNA-mRNA	RAB3A
hsa-miR-625-5p	miRNA-mRNA	GATAD2B
hsa-miR-625-5p	miRNA-mRNA	HOXC12
hsa-miR-625-5p	miRNA-mRNA	C17orf96
hsa-miR-625-5p	miRNA-mRNA	RAB15
hsa-miR-625-5p	miRNA-mRNA	UBALD1
hsa-miR-625-5p	miRNA-mRNA	RUNX3
hsa-miR-625-5p	miRNA-mRNA	RNF165
hsa-miR-625-5p	miRNA-mRNA	ZSWIM4
hsa-miR-625-5p	miRNA-mRNA	GAL3ST4
hsa-miR-625-5p	miRNA-mRNA	RNASE13
hsa-miR-625-5p	miRNA-mRNA	CCDC101
hsa-miR-625-5p	miRNA-mRNA	ELK1
hsa-miR-625-5p	miRNA-mRNA	SNX29
hsa-miR-625-5p	miRNA-mRNA	C17orf102
hsa-miR-625-5p	miRNA-mRNA	PPM1E
hsa-miR-625-5p	miRNA-mRNA	SORD
hsa-miR-625-5p	miRNA-mRNA	MDK
hsa-miR-625-5p	miRNA-mRNA	C1orf198
hsa-miR-625-5p	miRNA-mRNA	C12orf68
hsa-miR-625-5p	miRNA-mRNA	XKR4
hsa-miR-625-5p	miRNA-mRNA	NME4
hsa-miR-625-5p	miRNA-mRNA	LY6G5B
hsa-miR-625-5p	miRNA-mRNA	HRK
hsa-miR-625-5p	miRNA-mRNA	KRT1
hsa-miR-625-5p	miRNA-mRNA	ABCF3
hsa-miR-625-5p	miRNA-mRNA	DDX17
hsa-miR-625-5p	miRNA-mRNA	C9orf171
hsa-miR-625-5p	miRNA-mRNA	CSNK2B-LY6G5B-1181
hsa-miR-625-5p	miRNA-mRNA	UPK2
hsa-miR-625-5p	miRNA-mRNA	EFHD1
hsa-miR-625-5p	miRNA-mRNA	ZNF444
hsa-miR-625-5p	miRNA-mRNA	C12orf75
hsa-miR-625-5p	miRNA-mRNA	REG3A
hsa-miR-625-5p	miRNA-mRNA	HOXB5
hsa-miR-625-5p	miRNA-mRNA	METTL6
hsa-miR-625-5p	miRNA-mRNA	HOXD4
hsa-miR-625-5p	miRNA-mRNA	LRRC28
hsa-miR-625-5p	miRNA-mRNA	SMYD5
hsa-miR-625-5p	miRNA-mRNA	VPS37D
hsa-miR-625-5p	miRNA-mRNA	SCRT2
hsa-miR-625-5p	miRNA-mRNA	SDHAF1
hsa-miR-625-5p	miRNA-mRNA	ADAR
hsa-miR-625-5p	miRNA-mRNA	STC1
hsa-miR-625-5p	miRNA-mRNA	PRKACA
hsa-miR-625-5p	miRNA-mRNA	PHLDA3
hsa-miR-625-5p	miRNA-mRNA	UBE2NL
hsa-miR-625-5p	miRNA-mRNA	NAT16
hsa-miR-625-5p	miRNA-mRNA	WDR26
hsa-miR-625-5p	miRNA-mRNA	PRELP
hsa-miR-625-5p	miRNA-mRNA	CDK18
hsa-miR-625-5p	miRNA-mRNA	PRPH2
hsa-miR-625-5p	miRNA-mRNA	MEX3A
hsa-miR-625-5p	miRNA-mRNA	PCP4L1
hsa-miR-625-5p	miRNA-mRNA	ZDHHC15
hsa-miR-625-5p	miRNA-mRNA	VPS37B
hsa-miR-625-5p	miRNA-mRNA	PDX1
hsa-miR-625-5p	miRNA-mRNA	FKBP8
hsa-miR-625-5p	miRNA-mRNA	CLDN2
hsa-miR-625-5p	miRNA-mRNA	ATXN2L
hsa-miR-625-5p	miRNA-mRNA	RNF212
hsa-miR-625-5p	miRNA-mRNA	C5orf24
hsa-miR-625-5p	miRNA-mRNA	SHISA7
hsa-miR-625-5p	miRNA-mRNA	SLC28A1
hsa-miR-625-5p	miRNA-mRNA	NEUROD2
hsa-miR-625-5p	miRNA-mRNA	KCNJ10
hsa-miR-625-5p	miRNA-mRNA	FAM86C1
hsa-miR-625-5p	miRNA-mRNA	ANTXR1
hsa-miR-625-5p	miRNA-mRNA	PAG1
hsa-miR-625-5p	miRNA-mRNA	APLNR
hsa-miR-625-5p	miRNA-mRNA	C1orf106
hsa-miR-625-5p	miRNA-mRNA	NXPH2
hsa-miR-625-5p	miRNA-mRNA	ZNF226
hsa-miR-625-5p	miRNA-mRNA	THRA
hsa-miR-625-5p	miRNA-mRNA	NTN5
hsa-miR-625-5p	miRNA-mRNA	ZNF32
hsa-miR-625-5p	miRNA-mRNA	LRRC38
hsa-miR-625-5p	miRNA-mRNA	PRX
hsa-miR-625-5p	miRNA-mRNA	EGR3
hsa-miR-625-5p	miRNA-mRNA	CCL22
hsa-miR-625-5p	miRNA-mRNA	KCTD21
hsa-miR-625-5p	miRNA-mRNA	SPRN
hsa-miR-625-5p	miRNA-mRNA	PIAS3
hsa-miR-625-5p	miRNA-mRNA	GDI1
hsa-miR-625-5p	miRNA-mRNA	PSCA
hsa-miR-625-5p	miRNA-mRNA	AJAP1
hsa-miR-625-5p	miRNA-mRNA	UCN
hsa-miR-625-5p	miRNA-mRNA	GYS2
hsa-miR-625-5p	miRNA-mRNA	CNN2
hsa-miR-625-5p	miRNA-mRNA	PCDHB13
hsa-miR-625-5p	miRNA-mRNA	VDAC2
hsa-miR-625-5p	miRNA-mRNA	LZTS3
hsa-miR-625-5p	miRNA-mRNA	SPEN
hsa-miR-625-5p	miRNA-mRNA	CETN2
hsa-miR-625-5p	miRNA-mRNA	PMEL
hsa-miR-625-5p	miRNA-mRNA	OXT
hsa-miR-625-5p	miRNA-mRNA	RP11-368I7.4
hsa-miR-625-5p	miRNA-mRNA	MAB21L2
hsa-miR-625-5p	miRNA-mRNA	TUBAL3
hsa-miR-625-5p	miRNA-mRNA	LALBA
hsa-miR-625-5p	miRNA-mRNA	LASP1
hsa-miR-625-5p	miRNA-mRNA	STUB1
hsa-miR-625-5p	miRNA-mRNA	KRTAP10-12
hsa-miR-625-5p	miRNA-mRNA	PABPN1
hsa-miR-625-5p	miRNA-mRNA	MGRN1
hsa-miR-625-5p	miRNA-mRNA	CAPN11
hsa-miR-625-5p	miRNA-mRNA	PACS1
hsa-miR-625-5p	miRNA-mRNA	TSPAN1
hsa-miR-625-5p	miRNA-mRNA	S100A10
hsa-miR-625-5p	miRNA-mRNA	TFE3
hsa-miR-625-5p	miRNA-mRNA	CD3E
hsa-miR-625-5p	miRNA-mRNA	AL161915.1
hsa-miR-625-5p	miRNA-mRNA	MKNK2
hsa-miR-625-5p	miRNA-mRNA	RPL34
hsa-miR-625-5p	miRNA-mRNA	EDN1
hsa-miR-625-5p	miRNA-mRNA	ORMDL3
hsa-miR-625-5p	miRNA-mRNA	TMIGD2
hsa-miR-625-5p	miRNA-mRNA	ATP6V0B
hsa-miR-625-5p	miRNA-mRNA	MXD1
hsa-miR-625-5p	miRNA-mRNA	C11orf83
hsa-miR-625-5p	miRNA-mRNA	BCL7A
hsa-miR-625-5p	miRNA-mRNA	RBMX
hsa-miR-625-5p	miRNA-mRNA	DLX3
hsa-miR-625-5p	miRNA-mRNA	HTR1A
hsa-miR-625-5p	miRNA-mRNA	MYL12B
hsa-miR-625-5p	miRNA-mRNA	KRT15
hsa-miR-625-5p	miRNA-mRNA	FOXA1
hsa-miR-625-5p	miRNA-mRNA	SCAMP2
hsa-miR-625-5p	miRNA-mRNA	AC011294.3
hsa-miR-625-5p	miRNA-mRNA	CHAF1A
hsa-miR-625-5p	miRNA-mRNA	OCM2
hsa-miR-625-5p	miRNA-mRNA	KRT23
hsa-miR-625-5p	miRNA-mRNA	UBQLN2
hsa-miR-625-5p	miRNA-mRNA	URM1
hsa-miR-625-5p	miRNA-mRNA	OCM
hsa-miR-625-5p	miRNA-mRNA	SYT7
hsa-miR-625-5p	miRNA-mRNA	G3BP2
hsa-miR-625-5p	miRNA-mRNA	RPP25
hsa-miR-625-5p	miRNA-mRNA	VTN
hsa-miR-625-5p	miRNA-mRNA	ZFP69B
hsa-miR-625-5p	miRNA-mRNA	CD79A
hsa-miR-625-5p	miRNA-mRNA	FAM50B
hsa-miR-625-5p	miRNA-mRNA	LRRC8E
hsa-miR-625-5p	miRNA-mRNA	SERPINE2
hsa-miR-625-5p	miRNA-mRNA	TRAM2
hsa-miR-625-5p	miRNA-mRNA	CTB-54O9.9
hsa-miR-625-5p	miRNA-mRNA	AKAP5
hsa-miR-625-5p	miRNA-mRNA	EPB41L1
hsa-miR-625-5p	miRNA-mRNA	TBC1D7
hsa-miR-625-5p	miRNA-mRNA	PABPC4
hsa-miR-625-5p	miRNA-mRNA	TEKT4
hsa-miR-625-5p	miRNA-mRNA	NAPA
hsa-miR-625-5p	miRNA-mRNA	H1FNT
hsa-miR-625-5p	miRNA-mRNA	GPR144
hsa-miR-625-5p	miRNA-mRNA	SPIN1
hsa-miR-625-5p	miRNA-mRNA	NFIC
hsa-miR-625-5p	miRNA-mRNA	STX1B
hsa-miR-625-5p	miRNA-mRNA	MAP1A
hsa-miR-625-5p	miRNA-mRNA	NCR3
hsa-miR-625-5p	miRNA-mRNA	TBX6
hsa-miR-625-5p	miRNA-mRNA	PSMB8
hsa-miR-625-5p	miRNA-mRNA	MBD2
hsa-miR-625-5p	miRNA-mRNA	STMN3
hsa-miR-625-5p	miRNA-mRNA	C1orf43
hsa-miR-625-5p	miRNA-mRNA	CDKN2A
hsa-miR-625-5p	miRNA-mRNA	DKFZP434E1119
hsa-miR-625-5p	miRNA-mRNA	SLC36A1
hsa-miR-625-5p	miRNA-mRNA	AKNAD1
hsa-miR-625-5p	miRNA-mRNA	PLXNB3
hsa-miR-625-5p	miRNA-mRNA	AKT2
hsa-miR-625-5p	miRNA-mRNA	RNF10
hsa-miR-625-5p	miRNA-mRNA	VAMP1
hsa-miR-625-5p	miRNA-mRNA	CASQ1
hsa-miR-625-5p	miRNA-mRNA	BNIP3L
hsa-miR-625-5p	miRNA-mRNA	ATXN1L
hsa-miR-625-5p	miRNA-mRNA	RAB11FIP5
hsa-miR-625-5p	miRNA-mRNA	CRYZ
hsa-miR-625-5p	miRNA-mRNA	HOXC8
hsa-miR-625-5p	miRNA-mRNA	LPIN3
hsa-miR-625-5p	miRNA-mRNA	CADM4
hsa-miR-625-5p	miRNA-mRNA	KCNE1
hsa-miR-625-5p	miRNA-mRNA	FGF1
hsa-miR-625-5p	miRNA-mRNA	PKN3
hsa-miR-625-5p	miRNA-mRNA	LRRC26
hsa-miR-625-5p	miRNA-mRNA	NAB2
hsa-miR-625-5p	miRNA-mRNA	FHIT
hsa-miR-625-5p	miRNA-mRNA	PLA2G2D
hsa-miR-625-5p	miRNA-mRNA	SEMA6A
hsa-miR-625-5p	miRNA-mRNA	CXorf24
hsa-miR-625-5p	miRNA-mRNA	ILK
hsa-miR-625-5p	miRNA-mRNA	THUMPD2
hsa-miR-625-5p	miRNA-mRNA	LURAP1
hsa-miR-625-5p	miRNA-mRNA	CBLN1
hsa-miR-625-5p	miRNA-mRNA	NKAPL
hsa-miR-625-5p	miRNA-mRNA	ITFG3
hsa-miR-625-5p	miRNA-mRNA	ELOVL2
hsa-miR-625-5p	miRNA-mRNA	AC115618.1
hsa-miR-625-5p	miRNA-mRNA	PLEKHS1
hsa-miR-625-5p	miRNA-mRNA	TNNI1
hsa-miR-625-5p	miRNA-mRNA	MANBAL
hsa-miR-625-5p	miRNA-mRNA	MRPS34
hsa-miR-625-5p	miRNA-mRNA	C10orf53
hsa-miR-625-5p	miRNA-mRNA	C1QTNF1
hsa-miR-625-5p	miRNA-mRNA	APPL1
hsa-miR-625-5p	miRNA-mRNA	SPACA4
hsa-miR-625-5p	miRNA-mRNA	PLXNA4
hsa-miR-625-5p	miRNA-mRNA	MESDC1
hsa-miR-625-5p	miRNA-mRNA	EMC10
hsa-miR-625-5p	miRNA-mRNA	SLC7A8
hsa-miR-625-5p	miRNA-mRNA	SIRT2
hsa-miR-625-5p	miRNA-mRNA	PDE4A
hsa-miR-625-5p	miRNA-mRNA	RSPO2
hsa-miR-625-5p	miRNA-mRNA	CTRC
hsa-miR-625-5p	miRNA-mRNA	PTGDR2
hsa-miR-625-5p	miRNA-mRNA	PIANP
hsa-miR-625-5p	miRNA-mRNA	IGF1
hsa-miR-625-5p	miRNA-mRNA	LEFTY2
hsa-miR-625-5p	miRNA-mRNA	PPIL1
hsa-miR-625-5p	miRNA-mRNA	THOC5
hsa-miR-625-5p	miRNA-mRNA	P2RY4
hsa-miR-625-5p	miRNA-mRNA	RP11-826N14.2
hsa-miR-625-5p	miRNA-mRNA	DLX6
hsa-miR-625-5p	miRNA-mRNA	CA10
hsa-miR-625-5p	miRNA-mRNA	PPP1R3C
hsa-miR-625-5p	miRNA-mRNA	DTX3
hsa-miR-625-5p	miRNA-mRNA	BMF
hsa-miR-625-5p	miRNA-mRNA	KRTAP10-7
hsa-miR-625-5p	miRNA-mRNA	SLAMF8
hsa-miR-625-5p	miRNA-mRNA	PHYH
hsa-miR-625-5p	miRNA-mRNA	GJB4
hsa-miR-625-5p	miRNA-mRNA	SPARC
hsa-miR-625-5p	miRNA-mRNA	JAZF1
hsa-miR-625-5p	miRNA-mRNA	INIP
hsa-miR-625-5p	miRNA-mRNA	SGSM1
hsa-miR-625-5p	miRNA-mRNA	SLC25A42
hsa-miR-625-5p	miRNA-mRNA	LIX1L
hsa-miR-625-5p	miRNA-mRNA	GSTM4
hsa-miR-625-5p	miRNA-mRNA	PCDHGB1
hsa-miR-625-5p	miRNA-mRNA	PCDHGB4
hsa-miR-625-5p	miRNA-mRNA	PER2
hsa-miR-625-5p	miRNA-mRNA	PRPF38B
hsa-miR-625-5p	miRNA-mRNA	PCDHGA5
hsa-miR-625-5p	miRNA-mRNA	PCDHGA8
hsa-miR-625-5p	miRNA-mRNA	PCDHGA4
hsa-miR-625-5p	miRNA-mRNA	PCDHGB3
hsa-miR-625-5p	miRNA-mRNA	PCDHGB2
hsa-miR-625-5p	miRNA-mRNA	PCDHGB6
hsa-miR-625-5p	miRNA-mRNA	PCDHGB7
hsa-miR-625-5p	miRNA-mRNA	POLR2M
hsa-miR-625-5p	miRNA-mRNA	TRAF4
hsa-miR-625-5p	miRNA-mRNA	UBE2V1
hsa-miR-625-5p	miRNA-mRNA	C12orf49
hsa-miR-625-5p	miRNA-mRNA	TSPAN15
hsa-miR-625-5p	miRNA-mRNA	SRP14
hsa-miR-625-5p	miRNA-mRNA	PCDHGC3
hsa-miR-625-5p	miRNA-mRNA	PCDHGC4
hsa-miR-625-5p	miRNA-mRNA	ZNF131
hsa-miR-625-5p	miRNA-mRNA	SRSF2
hsa-miR-625-5p	miRNA-mRNA	OST4
hsa-miR-625-5p	miRNA-mRNA	EXOG
hsa-miR-625-5p	miRNA-mRNA	GANAB
hsa-miR-625-5p	miRNA-mRNA	PCDHGC5
hsa-miR-625-5p	miRNA-mRNA	PEX5
hsa-miR-625-5p	miRNA-mRNA	IFFO2
hsa-miR-625-5p	miRNA-mRNA	IMPG1
hsa-miR-625-5p	miRNA-mRNA	ZPLD1
hsa-miR-625-5p	miRNA-mRNA	PAK2
hsa-miR-625-5p	miRNA-mRNA	MIDN
hsa-miR-625-5p	miRNA-mRNA	KALRN
hsa-miR-625-5p	miRNA-mRNA	SPIDR
hsa-miR-625-5p	miRNA-mRNA	TBR1
hsa-miR-625-5p	miRNA-mRNA	TSKU
hsa-miR-625-5p	miRNA-mRNA	SAMD10
hsa-miR-625-5p	miRNA-mRNA	ACRV1
hsa-miR-625-5p	miRNA-mRNA	GAD2
hsa-miR-625-5p	miRNA-mRNA	KIAA0141
hsa-miR-625-5p	miRNA-mRNA	DDA1
hsa-miR-625-5p	miRNA-mRNA	NOX5
hsa-miR-625-5p	miRNA-mRNA	GLP1R
hsa-miR-625-5p	miRNA-mRNA	AWAT1
hsa-miR-625-5p	miRNA-mRNA	NDRG2
hsa-miR-625-5p	miRNA-mRNA	TSPAN18
hsa-miR-625-5p	miRNA-mRNA	FIBIN
hsa-miR-625-5p	miRNA-mRNA	SERTAD2
hsa-miR-625-5p	miRNA-mRNA	NFIX
hsa-miR-625-5p	miRNA-mRNA	LRRC48
hsa-miR-625-5p	miRNA-mRNA	CYP2C19
hsa-miR-625-5p	miRNA-mRNA	ANKRD13B
hsa-miR-625-5p	miRNA-mRNA	TXK
hsa-miR-625-5p	miRNA-mRNA	PLEKHB1
hsa-miR-625-5p	miRNA-mRNA	ISL1
hsa-miR-625-5p	miRNA-mRNA	MYCT1
hsa-miR-625-5p	miRNA-mRNA	SAMD4A
hsa-miR-625-5p	miRNA-mRNA	CX3CR1
hsa-miR-625-5p	miRNA-mRNA	PINX1
hsa-miR-625-5p	miRNA-mRNA	ZBTB33
hsa-miR-625-5p	miRNA-mRNA	GATS
hsa-miR-625-5p	miRNA-mRNA	SPRED3
hsa-miR-625-5p	miRNA-mRNA	CDHR5
hsa-miR-625-5p	miRNA-mRNA	DIRAS2
hsa-miR-625-5p	miRNA-mRNA	DNAL4
hsa-miR-625-5p	miRNA-mRNA	IKZF4
hsa-miR-625-5p	miRNA-mRNA	DFNB31
hsa-miR-625-5p	miRNA-mRNA	PTPN14
hsa-miR-625-5p	miRNA-mRNA	BET1L
hsa-miR-625-5p	miRNA-mRNA	PIP5K1C
hsa-miR-625-5p	miRNA-mRNA	LPPR5
hsa-miR-625-5p	miRNA-mRNA	CCDC148
hsa-miR-625-5p	miRNA-mRNA	SSBP3-AS1
hsa-miR-625-5p	miRNA-mRNA	SCIMP
hsa-miR-625-5p	miRNA-mRNA	TMX2
hsa-miR-625-5p	miRNA-mRNA	SH2B1
hsa-miR-625-5p	miRNA-mRNA	STIM1
hsa-miR-625-5p	miRNA-mRNA	HOXB3
hsa-miR-625-5p	miRNA-mRNA	NR1D1
hsa-miR-625-5p	miRNA-mRNA	KDM8
hsa-miR-625-5p	miRNA-mRNA	PRR23A
hsa-miR-625-5p	miRNA-mRNA	RASL11B
hsa-miR-625-5p	miRNA-mRNA	ZNF385A
hsa-miR-625-5p	miRNA-mRNA	TAGLN2
hsa-miR-625-5p	miRNA-mRNA	TLE3
hsa-miR-625-5p	miRNA-mRNA	CITED4
hsa-miR-625-5p	miRNA-mRNA	SYNPR
hsa-miR-625-5p	miRNA-mRNA	LDLRAD2
hsa-miR-625-5p	miRNA-mRNA	SIPA1L3
hsa-miR-625-5p	miRNA-mRNA	NKIRAS2
hsa-miR-625-5p	miRNA-mRNA	SMARCC2
hsa-miR-625-5p	miRNA-mRNA	PURG
hsa-miR-625-5p	miRNA-mRNA	SUCNR1
hsa-miR-625-5p	miRNA-mRNA	ARMC6
hsa-miR-625-5p	miRNA-mRNA	FAM196A
hsa-miR-625-5p	miRNA-mRNA	SNX33
hsa-miR-625-5p	miRNA-mRNA	IP6K3
hsa-miR-625-5p	miRNA-mRNA	SRGAP1
hsa-miR-625-5p	miRNA-mRNA	AL079342.1
hsa-miR-625-5p	miRNA-mRNA	C5orf15
hsa-miR-625-5p	miRNA-mRNA	ZNF385B
hsa-miR-625-5p	miRNA-mRNA	BCAP31
hsa-miR-625-5p	miRNA-mRNA	MSI1
hsa-miR-625-5p	miRNA-mRNA	CBX7
hsa-miR-625-5p	miRNA-mRNA	SPINT1
hsa-miR-625-5p	miRNA-mRNA	SLC39A13
hsa-miR-625-5p	miRNA-mRNA	PPP1R12B
hsa-miR-625-5p	miRNA-mRNA	EVX2
hsa-miR-625-5p	miRNA-mRNA	NARFL
hsa-miR-625-5p	miRNA-mRNA	ITFG2
hsa-miR-625-5p	miRNA-mRNA	SYK
hsa-miR-625-5p	miRNA-mRNA	RANGRF
hsa-miR-625-5p	miRNA-mRNA	AFMID
hsa-miR-625-5p	miRNA-mRNA	IGF2
hsa-miR-625-5p	miRNA-mRNA	GRM3
hsa-miR-625-5p	miRNA-mRNA	DOK1
hsa-miR-625-5p	miRNA-mRNA	RAB3IL1
hsa-miR-625-5p	miRNA-mRNA	HOXA4
hsa-miR-625-5p	miRNA-mRNA	PPP6C
hsa-miR-625-5p	miRNA-mRNA	NDEL1
hsa-miR-625-5p	miRNA-mRNA	ADAP2
hsa-miR-625-5p	miRNA-mRNA	CDH22
hsa-miR-625-5p	miRNA-mRNA	TSPYL2
hsa-miR-625-5p	miRNA-mRNA	SLC25A23
hsa-miR-625-5p	miRNA-mRNA	SSR1
hsa-miR-625-5p	miRNA-mRNA	FAM86B2
hsa-miR-625-5p	miRNA-mRNA	TMEM80
hsa-miR-625-5p	miRNA-mRNA	FAM189A1
hsa-miR-625-5p	miRNA-mRNA	CHRNB2
hsa-miR-625-5p	miRNA-mRNA	CLVS1
hsa-miR-625-5p	miRNA-mRNA	BPIFA1
hsa-miR-625-5p	miRNA-mRNA	SARM1
hsa-miR-625-5p	miRNA-mRNA	RP4-758J18.2
hsa-miR-625-5p	miRNA-mRNA	GPR126
hsa-miR-625-5p	miRNA-mRNA	ADAM11
hsa-miR-625-5p	miRNA-mRNA	PTGIS
hsa-miR-625-5p	miRNA-mRNA	QKI
hsa-miR-625-5p	miRNA-mRNA	HIATL2
hsa-miR-625-5p	miRNA-mRNA	SFXN3
hsa-miR-625-5p	miRNA-mRNA	WDR77
hsa-miR-625-5p	miRNA-mRNA	CYP2F1
hsa-miR-625-5p	miRNA-mRNA	HEATR3
hsa-miR-625-5p	miRNA-mRNA	C13orf35
hsa-miR-625-5p	miRNA-mRNA	ANGEL1
hsa-miR-625-5p	miRNA-mRNA	PDGFB
hsa-miR-625-5p	miRNA-mRNA	SHISA3
hsa-miR-625-5p	miRNA-mRNA	LPGAT1
hsa-miR-625-5p	miRNA-mRNA	ENTHD2
hsa-miR-625-5p	miRNA-mRNA	GYLTL1B
hsa-miR-625-5p	miRNA-mRNA	TNFAIP2
hsa-miR-625-5p	miRNA-mRNA	TMEM114
hsa-miR-625-5p	miRNA-mRNA	KLK10
hsa-miR-625-5p	miRNA-mRNA	USP5
hsa-miR-625-5p	miRNA-mRNA	ATN1
hsa-miR-625-5p	miRNA-mRNA	LDB1
hsa-miR-625-5p	miRNA-mRNA	SLC10A2
hsa-miR-625-5p	miRNA-mRNA	AP000695.1
hsa-miR-625-5p	miRNA-mRNA	CD300E
hsa-miR-625-5p	miRNA-mRNA	BRPF3
hsa-miR-625-5p	miRNA-mRNA	DCAF7
hsa-miR-625-5p	miRNA-mRNA	MUC16
hsa-miR-625-5p	miRNA-mRNA	FST
hsa-miR-625-5p	miRNA-mRNA	CLEC4M
hsa-miR-625-5p	miRNA-mRNA	CRTC2
hsa-miR-625-5p	miRNA-mRNA	CTNND1
hsa-miR-625-5p	miRNA-mRNA	TMBIM1
hsa-miR-625-5p	miRNA-mRNA	BAK1
hsa-miR-625-5p	miRNA-mRNA	BCL2L1
hsa-miR-625-5p	miRNA-mRNA	TFRC
hsa-miR-625-5p	miRNA-mRNA	KLHL3
hsa-miR-625-5p	miRNA-mRNA	SNX17
hsa-miR-625-5p	miRNA-mRNA	AGFG2
hsa-miR-625-5p	miRNA-mRNA	PKNOX2
hsa-miR-625-5p	miRNA-mRNA	FOXN1
hsa-miR-625-5p	miRNA-mRNA	C16orf92
hsa-miR-625-5p	miRNA-mRNA	TTC3
hsa-miR-625-5p	miRNA-mRNA	SRRM4
hsa-miR-625-5p	miRNA-mRNA	FAM60A
hsa-miR-625-5p	miRNA-mRNA	FAM117A
hsa-miR-625-5p	miRNA-mRNA	LIN37
hsa-miR-625-5p	miRNA-mRNA	MT-ATP8
hsa-miR-625-5p	miRNA-mRNA	BSND
hsa-miR-625-5p	miRNA-mRNA	CNN1
hsa-miR-625-5p	miRNA-mRNA	DDR1
hsa-miR-625-5p	miRNA-mRNA	GSPT1
hsa-miR-625-5p	miRNA-mRNA	SNAPC2
hsa-miR-625-5p	miRNA-mRNA	MPL
hsa-miR-625-5p	miRNA-mRNA	KRTAP10-10
hsa-miR-625-5p	miRNA-mRNA	STRN4
hsa-miR-625-5p	miRNA-mRNA	MAFG
hsa-miR-625-5p	miRNA-mRNA	EFCAB6
hsa-miR-625-5p	miRNA-mRNA	ITPRIP
hsa-miR-625-5p	miRNA-mRNA	TRANK1
hsa-miR-625-5p	miRNA-mRNA	SUMO4
hsa-miR-625-5p	miRNA-mRNA	FRS2
hsa-miR-625-5p	miRNA-mRNA	SERPINA6
hsa-miR-625-5p	miRNA-mRNA	UBAP2L
hsa-miR-625-5p	miRNA-mRNA	HSPB6
hsa-miR-625-5p	miRNA-mRNA	FAM212B
hsa-miR-625-5p	miRNA-mRNA	PLD6
hsa-miR-625-5p	miRNA-mRNA	ACER2
hsa-miR-625-5p	miRNA-mRNA	POLR1D
hsa-miR-625-5p	miRNA-mRNA	ARL5B
hsa-miR-625-5p	miRNA-mRNA	ESR1
hsa-miR-625-5p	miRNA-mRNA	ABCG4
hsa-miR-625-5p	miRNA-mRNA	COX6B2
hsa-miR-625-5p	miRNA-mRNA	MMP24
hsa-miR-625-5p	miRNA-mRNA	C9orf62
hsa-miR-625-5p	miRNA-mRNA	OPA3
hsa-miR-625-5p	miRNA-mRNA	PRKAA1
hsa-miR-625-5p	miRNA-mRNA	ATP2B4
hsa-miR-625-5p	miRNA-mRNA	SRF
hsa-miR-625-5p	miRNA-mRNA	TBC1D28
hsa-miR-625-5p	miRNA-mRNA	AC139426.2
hsa-miR-625-5p	miRNA-mRNA	BRD4
hsa-miR-625-5p	miRNA-mRNA	PAX7
hsa-miR-625-5p	miRNA-mRNA	AP2M1
hsa-miR-625-5p	miRNA-mRNA	TM9SF2
hsa-miR-625-5p	miRNA-mRNA	DDX19A
hsa-miR-625-5p	miRNA-mRNA	BRPF1
hsa-miR-625-5p	miRNA-mRNA	BHLHE41
hsa-miR-625-5p	miRNA-mRNA	PKM
hsa-miR-625-5p	miRNA-mRNA	C18orf25
hsa-miR-625-5p	miRNA-mRNA	PAX1
hsa-miR-625-5p	miRNA-mRNA	AC004899.1
hsa-miR-625-5p	miRNA-mRNA	TCEANC2
hsa-miR-625-5p	miRNA-mRNA	CDK5RAP2
hsa-miR-625-5p	miRNA-mRNA	TNFRSF9
hsa-miR-625-5p	miRNA-mRNA	UBTF
hsa-miR-625-5p	miRNA-mRNA	ACTB
hsa-miR-625-5p	miRNA-mRNA	PCDH19
hsa-miR-625-5p	miRNA-mRNA	NLGN2
hsa-miR-625-5p	miRNA-mRNA	TMEM189
hsa-miR-625-5p	miRNA-mRNA	TMEM189-UBE2V1
hsa-miR-625-5p	miRNA-mRNA	CPSF7
hsa-miR-625-5p	miRNA-mRNA	MTSS1L
hsa-miR-625-5p	miRNA-mRNA	FAM131B
hsa-miR-625-5p	miRNA-mRNA	CDK15
hsa-miR-625-5p	miRNA-mRNA	AL645730.2
hsa-miR-625-5p	miRNA-mRNA	CHUK
hsa-miR-625-5p	miRNA-mRNA	MAT1A
hsa-miR-625-5p	miRNA-mRNA	ELOVL1
hsa-miR-625-5p	miRNA-mRNA	SRCIN1
hsa-miR-625-5p	miRNA-mRNA	BEND3
hsa-miR-625-5p	miRNA-mRNA	GPR137
hsa-miR-625-5p	miRNA-mRNA	SPN
hsa-miR-625-5p	miRNA-mRNA	VPS52
hsa-miR-625-5p	miRNA-mRNA	RP11-723O4.6
hsa-miR-625-5p	miRNA-mRNA	C2orf57
hsa-miR-625-5p	miRNA-mRNA	BEGAIN
hsa-miR-625-5p	miRNA-mRNA	TCF7L2
hsa-miR-625-5p	miRNA-mRNA	PPP1R9B
hsa-miR-625-5p	miRNA-mRNA	CMTR1
hsa-miR-625-5p	miRNA-mRNA	RP1-241P17.4
hsa-miR-625-5p	miRNA-mRNA	TET3
hsa-miR-625-5p	miRNA-mRNA	UFL1
hsa-miR-625-5p	miRNA-mRNA	MAPT
hsa-miR-625-5p	miRNA-mRNA	PAX2
hsa-miR-625-5p	miRNA-mRNA	FBXW8
hsa-miR-625-5p	miRNA-mRNA	ENTPD2
hsa-miR-625-5p	miRNA-mRNA	IGF2BP3
hsa-miR-625-5p	miRNA-mRNA	PALM2
hsa-miR-625-5p	miRNA-mRNA	ATP2A1
hsa-miR-625-5p	miRNA-mRNA	BCL2L10
hsa-miR-625-5p	miRNA-mRNA	AKR1E2
hsa-miR-625-5p	miRNA-mRNA	SLC22A25
hsa-miR-625-5p	miRNA-mRNA	PANX2
hsa-miR-625-5p	miRNA-mRNA	AL591479.1
hsa-miR-625-5p	miRNA-mRNA	F12
hsa-miR-625-5p	miRNA-mRNA	YPEL2
hsa-miR-625-5p	miRNA-mRNA	ZSCAN25
hsa-miR-625-5p	miRNA-mRNA	FOXA3
hsa-miR-625-5p	miRNA-mRNA	ZNF469
hsa-miR-625-5p	miRNA-mRNA	MPZL2
hsa-miR-625-5p	miRNA-mRNA	SYNGR3
hsa-miR-625-5p	miRNA-mRNA	CDYL2
hsa-miR-625-5p	miRNA-mRNA	TBCC
hsa-miR-625-5p	miRNA-mRNA	OPN3
hsa-miR-625-5p	miRNA-mRNA	ZNF275
hsa-miR-625-5p	miRNA-mRNA	FOXO4
hsa-miR-625-5p	miRNA-mRNA	ZNF395
hsa-miR-625-5p	miRNA-mRNA	SLC13A5
hsa-miR-625-5p	miRNA-mRNA	PPT2
hsa-miR-625-5p	miRNA-mRNA	SHROOM1
hsa-miR-625-5p	miRNA-mRNA	PSG9
hsa-miR-625-5p	miRNA-mRNA	PSAP
hsa-miR-625-5p	miRNA-mRNA	PICK1
hsa-miR-625-5p	miRNA-mRNA	HAPLN4
hsa-miR-625-5p	miRNA-mRNA	GDF6
hsa-miR-625-5p	miRNA-mRNA	ARAF
hsa-miR-625-5p	miRNA-mRNA	DEXI
hsa-miR-625-5p	miRNA-mRNA	GEM
hsa-miR-625-5p	miRNA-mRNA	FAM57B
hsa-miR-625-5p	miRNA-mRNA	XKR7
hsa-miR-625-5p	miRNA-mRNA	DMRTB1
hsa-miR-625-5p	miRNA-mRNA	IYD
hsa-miR-625-5p	miRNA-mRNA	PRKAG3
hsa-miR-625-5p	miRNA-mRNA	AFAP1
hsa-miR-625-5p	miRNA-mRNA	SUMO2
hsa-miR-625-5p	miRNA-mRNA	TTYH3
hsa-miR-625-5p	miRNA-mRNA	FAM163A
hsa-miR-625-5p	miRNA-mRNA	FLOT2
hsa-miR-625-5p	miRNA-mRNA	ANO7
hsa-miR-625-5p	miRNA-mRNA	XKR6
hsa-miR-625-5p	miRNA-mRNA	SLC8A2
hsa-miR-625-5p	miRNA-mRNA	DENND4B
hsa-miR-625-5p	miRNA-mRNA	SYNPO2L
hsa-miR-625-5p	miRNA-mRNA	CEBPG
hsa-miR-625-5p	miRNA-mRNA	SLC23A3
hsa-miR-625-5p	miRNA-mRNA	ALDH3B2
hsa-miR-625-5p	miRNA-mRNA	SRCRB4D
hsa-miR-625-5p	miRNA-mRNA	GNG7
hsa-miR-625-5p	miRNA-mRNA	IGFL3
hsa-miR-625-5p	miRNA-mRNA	SNX12
hsa-miR-625-5p	miRNA-mRNA	SH3BGRL3
hsa-miR-625-5p	miRNA-mRNA	TMEM57
hsa-miR-625-5p	miRNA-mRNA	CCDC113
hsa-miR-625-5p	miRNA-mRNA	FGF14
hsa-miR-625-5p	miRNA-mRNA	P2RY11
hsa-miR-625-5p	miRNA-mRNA	ATMIN
hsa-miR-625-5p	miRNA-mRNA	EIF5AL1
hsa-miR-625-5p	miRNA-mRNA	PRRC1
hsa-miR-625-5p	miRNA-mRNA	RSPO4
hsa-miR-625-5p	miRNA-mRNA	EMILIN3
hsa-miR-625-5p	miRNA-mRNA	SUV39H1
hsa-miR-625-5p	miRNA-mRNA	UQCC1
hsa-miR-625-5p	miRNA-mRNA	CUX1
hsa-miR-625-5p	miRNA-mRNA	UNC13A
hsa-miR-625-5p	miRNA-mRNA	KLHL38
hsa-miR-625-5p	miRNA-mRNA	STAM2
hsa-miR-625-5p	miRNA-mRNA	C6orf223
hsa-miR-625-5p	miRNA-mRNA	ETV3
hsa-miR-625-5p	miRNA-mRNA	HOXB4
hsa-miR-625-5p	miRNA-mRNA	CCDC3
hsa-miR-625-5p	miRNA-mRNA	CDIP1
hsa-miR-625-5p	miRNA-mRNA	C19orf54
hsa-miR-625-5p	miRNA-mRNA	FBXL19
hsa-miR-625-5p	miRNA-mRNA	CLIP2
hsa-miR-625-5p	miRNA-mRNA	FXYD7
hsa-miR-625-5p	miRNA-mRNA	IHH
hsa-miR-625-5p	miRNA-mRNA	GSS
hsa-miR-625-5p	miRNA-mRNA	NPFFR1
hsa-miR-625-5p	miRNA-mRNA	FAM86A
hsa-miR-625-5p	miRNA-mRNA	COL1A2
hsa-miR-625-5p	miRNA-mRNA	C19orf47
hsa-miR-625-5p	miRNA-mRNA	C11orf84
hsa-miR-625-5p	miRNA-mRNA	DLGAP3
hsa-miR-625-5p	miRNA-mRNA	PRR23C
hsa-miR-625-5p	miRNA-mRNA	RHO
hsa-miR-625-5p	miRNA-mRNA	APOC4-APOC2
hsa-miR-625-5p	miRNA-mRNA	TCF7
hsa-miR-625-5p	miRNA-mRNA	AL078585.1
hsa-miR-625-5p	miRNA-mRNA	CDCA4
hsa-miR-625-5p	miRNA-mRNA	KCNH4
hsa-miR-625-5p	miRNA-mRNA	SERBP1
hsa-miR-625-5p	miRNA-mRNA	CLSTN2
hsa-miR-625-5p	miRNA-mRNA	THSD4
hsa-miR-625-5p	miRNA-mRNA	STRIP1
hsa-miR-625-5p	miRNA-mRNA	TGFB3
hsa-miR-625-5p	miRNA-mRNA	TP73
hsa-miR-625-5p	miRNA-mRNA	DCUN1D3
hsa-miR-625-5p	miRNA-mRNA	KIAA1045
hsa-miR-625-5p	miRNA-mRNA	KIAA1644
hsa-miR-625-5p	miRNA-mRNA	MAPK4
hsa-miR-625-5p	miRNA-mRNA	PHLPP1
hsa-miR-625-5p	miRNA-mRNA	KLK5
hsa-miR-625-5p	miRNA-mRNA	LCP1
hsa-miR-625-5p	miRNA-mRNA	C11orf68
hsa-miR-625-5p	miRNA-mRNA	SNRPA
hsa-miR-625-5p	miRNA-mRNA	XKR8
hsa-miR-625-5p	miRNA-mRNA	IQSEC3
hsa-miR-625-5p	miRNA-mRNA	PALD1
hsa-miR-625-5p	miRNA-mRNA	ADRB1
hsa-miR-625-5p	miRNA-mRNA	JPH4
hsa-miR-625-5p	miRNA-mRNA	CTU1
hsa-miR-625-5p	miRNA-mRNA	SDF2
hsa-miR-625-5p	miRNA-mRNA	CLEC5A
hsa-miR-625-5p	miRNA-mRNA	EN1
hsa-miR-625-5p	miRNA-mRNA	ARID2
hsa-miR-625-5p	miRNA-mRNA	SELPLG
hsa-miR-625-5p	miRNA-mRNA	HLA-DQB2
hsa-miR-625-5p	miRNA-mRNA	LPCAT3
hsa-miR-625-5p	miRNA-mRNA	AC145676.2
hsa-miR-625-5p	miRNA-mRNA	HSBP1
hsa-miR-625-5p	miRNA-mRNA	ARHGAP23
hsa-miR-625-5p	miRNA-mRNA	SFRP1
hsa-miR-625-5p	miRNA-mRNA	NSD1
hsa-miR-625-5p	miRNA-mRNA	SLC25A5
hsa-miR-625-5p	miRNA-mRNA	SYVN1
hsa-miR-625-5p	miRNA-mRNA	NTSR1
hsa-miR-625-5p	miRNA-mRNA	TTC9
hsa-miR-625-5p	miRNA-mRNA	SNURF
hsa-miR-625-5p	miRNA-mRNA	EAPP
hsa-miR-625-5p	miRNA-mRNA	ATP10B
hsa-miR-625-5p	miRNA-mRNA	HEPN1
hsa-miR-625-5p	miRNA-mRNA	TERF2IP
hsa-miR-625-5p	miRNA-mRNA	PKDREJ
hsa-miR-625-5p	miRNA-mRNA	ZNF70
hsa-miR-625-5p	miRNA-mRNA	TOMM34
hsa-miR-625-5p	miRNA-mRNA	BCL9L
hsa-miR-625-5p	miRNA-mRNA	BCL9
hsa-miR-625-5p	miRNA-mRNA	PDZD4
hsa-miR-625-5p	miRNA-mRNA	CLCNKA
hsa-miR-625-5p	miRNA-mRNA	PRMT6
hsa-miR-625-5p	miRNA-mRNA	SNX3
hsa-miR-625-5p	miRNA-mRNA	CLCNKB
hsa-miR-625-5p	miRNA-mRNA	FBN1
hsa-miR-625-5p	miRNA-mRNA	ASS1
hsa-miR-625-5p	miRNA-mRNA	CNDP1
hsa-miR-625-5p	miRNA-mRNA	GABBR1
hsa-miR-625-5p	miRNA-mRNA	C12orf74
hsa-miR-625-5p	miRNA-mRNA	ORAI3
hsa-miR-625-5p	miRNA-mRNA	TMED8
hsa-miR-625-5p	miRNA-mRNA	DTNB
hsa-miR-625-5p	miRNA-mRNA	CCDC103
hsa-miR-625-5p	miRNA-mRNA	RNF216
hsa-miR-625-5p	miRNA-mRNA	FOXP4
hsa-miR-625-5p	miRNA-mRNA	UBL5
hsa-miR-625-5p	miRNA-mRNA	STRN
hsa-miR-625-5p	miRNA-mRNA	CPLX2
hsa-miR-625-5p	miRNA-mRNA	TRIM4
hsa-miR-625-5p	miRNA-mRNA	P2RX7
hsa-miR-625-5p	miRNA-mRNA	LARP1
hsa-miR-625-5p	miRNA-mRNA	NCMAP
hsa-miR-625-5p	miRNA-mRNA	FAM65A
hsa-miR-625-5p	miRNA-mRNA	SLC25A45
hsa-miR-625-5p	miRNA-mRNA	POU3F2
hsa-miR-625-5p	miRNA-mRNA	MYEF2
hsa-miR-625-5p	miRNA-mRNA	CELF3
hsa-miR-625-5p	miRNA-mRNA	SOX7
hsa-miR-625-5p	miRNA-mRNA	ACLY
hsa-miR-625-5p	miRNA-mRNA	PLEKHO2
hsa-miR-625-5p	miRNA-mRNA	KIAA0247
hsa-miR-625-5p	miRNA-mRNA	PITPNA
hsa-miR-625-5p	miRNA-mRNA	CD8B
hsa-miR-625-5p	miRNA-mRNA	S100G
hsa-miR-625-5p	miRNA-mRNA	C14orf79
hsa-miR-625-5p	miRNA-mRNA	PRND
hsa-miR-625-5p	miRNA-mRNA	SNPH
hsa-miR-625-5p	miRNA-mRNA	TBX1
hsa-miR-625-5p	miRNA-mRNA	TGFBR3
hsa-miR-625-5p	miRNA-mRNA	GLI2
hsa-miR-625-5p	miRNA-mRNA	hsa-mir-1199
hsa-miR-625-5p	miRNA-mRNA	FAM222A
hsa-miR-625-5p	miRNA-mRNA	PSMD3
hsa-miR-625-5p	miRNA-mRNA	MRRF
hsa-miR-625-5p	miRNA-mRNA	CKS1B
hsa-miR-625-5p	miRNA-mRNA	FOXE1
hsa-miR-625-5p	miRNA-mRNA	LHX6
hsa-miR-214-3p	miRNA-mRNA	TUBGCP6
hsa-miR-3619-5p	miRNA-mRNA	ZNF646
hsa-miR-214-3p	miRNA-mRNA	RBM34
hsa-miR-3619-5p	miRNA-mRNA	NRG2
hsa-miR-214-3p	miRNA-mRNA	RCAN3
hsa-miR-214-3p	miRNA-mRNA	MAP3K9
hsa-miR-214-3p	miRNA-mRNA	PTPN18
hsa-miR-3619-5p	miRNA-mRNA	KSR1
hsa-miR-214-3p	miRNA-mRNA	HMGN4
hsa-miR-3619-5p	miRNA-mRNA	LILRA6
hsa-miR-214-3p	miRNA-mRNA	C1orf226
hsa-miR-214-3p	miRNA-mRNA	C17orf49
hsa-miR-214-3p	miRNA-mRNA	XXbac-BPG32J3.20
hsa-miR-214-3p	miRNA-mRNA	PNPLA7
hsa-miR-214-3p	miRNA-mRNA	CENPM
hsa-miR-214-3p	miRNA-mRNA	PNPLA2
hsa-miR-214-3p	miRNA-mRNA	PGF
hsa-miR-3619-5p	miRNA-mRNA	KRTAP4-4
hsa-miR-214-3p	miRNA-mRNA	TMEM43
hsa-miR-214-3p	miRNA-mRNA	INO80C
hsa-miR-3619-5p	miRNA-mRNA	ZBTB39
hsa-miR-3619-5p	miRNA-mRNA	DAGLA
hsa-miR-3619-5p	miRNA-mRNA	PAK6
hsa-miR-214-3p	miRNA-mRNA	KRTAP1-5
hsa-miR-3619-5p	miRNA-mRNA	ELMSAN1
hsa-miR-214-3p	miRNA-mRNA	ESPNL
hsa-miR-214-3p	miRNA-mRNA	MED19
hsa-miR-214-3p	miRNA-mRNA	GPX4
hsa-miR-3619-5p	miRNA-mRNA	CCDC42
hsa-miR-214-3p	miRNA-mRNA	HYI
hsa-miR-214-3p	miRNA-mRNA	PPP1R16B
hsa-miR-214-3p	miRNA-mRNA	UBL4B
hsa-miR-214-3p	miRNA-mRNA	CAPN11
hsa-miR-214-3p	miRNA-mRNA	B3GALT5
hsa-miR-214-3p	miRNA-mRNA	IL2RA
hsa-miR-214-3p	miRNA-mRNA	PPIL2
hsa-miR-3619-5p	miRNA-mRNA	NDUFAF3
hsa-miR-214-3p	miRNA-mRNA	ARHGEF4
hsa-miR-214-3p	miRNA-mRNA	TGFBRAP1
hsa-miR-214-3p	miRNA-mRNA	SYS1
hsa-miR-3619-5p	miRNA-mRNA	TRIM66
hsa-miR-214-3p	miRNA-mRNA	OPRK1
hsa-miR-214-3p	miRNA-mRNA	UTS2B
hsa-miR-214-3p	miRNA-mRNA	RAPGEFL1
hsa-miR-3619-5p	miRNA-mRNA	STK40
hsa-miR-3619-5p	miRNA-mRNA	PIM1
hsa-miR-3619-5p	miRNA-mRNA	FUT3
hsa-miR-214-3p	miRNA-mRNA	MPI
hsa-miR-214-3p	miRNA-mRNA	SNX12
hsa-miR-3619-5p	miRNA-mRNA	ARHGDIG
hsa-miR-214-3p	miRNA-mRNA	UBE2H
hsa-miR-3619-5p	miRNA-mRNA	TNFAIP1
hsa-miR-214-3p	miRNA-mRNA	FAM19A4
hsa-miR-214-3p	miRNA-mRNA	TMSB4Y
hsa-miR-214-3p	miRNA-mRNA	SLC36A1
hsa-miR-3619-5p	miRNA-mRNA	CBFA2T2
hsa-miR-214-3p	miRNA-mRNA	TBC1D10B
hsa-miR-3619-5p	miRNA-mRNA	SGCA
hsa-miR-214-3p	miRNA-mRNA	CDK5R1
hsa-miR-214-3p	miRNA-mRNA	ABR
hsa-miR-214-3p	miRNA-mRNA	MT3
hsa-miR-214-3p	miRNA-mRNA	C1orf220
hsa-miR-214-3p	miRNA-mRNA	LINC00923
hsa-miR-214-3p	miRNA-mRNA	NWD1
hsa-miR-214-3p	miRNA-mRNA	TMEM225
hsa-miR-214-3p	miRNA-mRNA	CELF1
hsa-miR-214-3p	miRNA-mRNA	SDHAF2
hsa-miR-3619-5p	miRNA-mRNA	P2RX6
hsa-miR-3619-5p	miRNA-mRNA	LDOC1
hsa-miR-214-3p	miRNA-mRNA	KRTAP10-11
hsa-miR-214-3p	miRNA-mRNA	GLOD5
hsa-miR-214-3p	miRNA-mRNA	FAM110D
hsa-miR-214-3p	miRNA-mRNA	PSMD10
hsa-miR-3619-5p	miRNA-mRNA	RAB4B
hsa-miR-214-3p	miRNA-mRNA	TMEM127
hsa-miR-214-3p	miRNA-mRNA	ALDH3A1
hsa-miR-214-3p	miRNA-mRNA	TBC1D17
hsa-miR-214-3p	miRNA-mRNA	ARHGAP17
hsa-miR-3619-5p	miRNA-mRNA	JPH2
hsa-miR-214-3p	miRNA-mRNA	NAA15
hsa-miR-214-3p	miRNA-mRNA	METTL13
hsa-miR-3619-5p	miRNA-mRNA	WDTC1
hsa-miR-214-3p	miRNA-mRNA	GSTZ1
hsa-miR-214-3p	miRNA-mRNA	LRRC55
hsa-miR-214-3p	miRNA-mRNA	KIF16B
hsa-miR-214-3p	miRNA-mRNA	TP53TG3D
hsa-miR-3619-5p	miRNA-mRNA	MTA3
hsa-miR-3619-5p	miRNA-mRNA	ZFP41
hsa-miR-214-3p	miRNA-mRNA	AFMID
hsa-miR-214-3p	miRNA-mRNA	TP53TG3B
hsa-miR-214-3p	miRNA-mRNA	TP53TG3
hsa-miR-214-3p	miRNA-mRNA	TP53TG3C
hsa-miR-3619-5p	miRNA-mRNA	SLC9A1
hsa-miR-214-3p	miRNA-mRNA	NAGPA
hsa-miR-214-3p	miRNA-mRNA	CELSR1
hsa-miR-214-3p	miRNA-mRNA	HMGN3
hsa-miR-214-3p	miRNA-mRNA	TIMMDC1
hsa-miR-214-3p	miRNA-mRNA	CXCR1
hsa-miR-214-3p	miRNA-mRNA	DHRS12
hsa-miR-214-3p	miRNA-mRNA	RNF115
hsa-miR-3619-5p	miRNA-mRNA	CKB
hsa-miR-3619-5p	miRNA-mRNA	RAB15
hsa-miR-3619-5p	miRNA-mRNA	AC002451.1
hsa-miR-214-3p	miRNA-mRNA	IL2RB
hsa-miR-3619-5p	miRNA-mRNA	KDM8
hsa-miR-3619-5p	miRNA-mRNA	TSPAN11
hsa-miR-214-3p	miRNA-mRNA	WDR86
hsa-miR-214-3p	miRNA-mRNA	NAA60
hsa-miR-214-3p	miRNA-mRNA	MFSD6L
hsa-miR-3619-5p	miRNA-mRNA	PVRIG
hsa-miR-214-3p	miRNA-mRNA	HSD17B8
hsa-miR-214-3p	miRNA-mRNA	HTR3E
hsa-miR-3619-5p	miRNA-mRNA	PQLC1
hsa-miR-214-3p	miRNA-mRNA	BSND
hsa-miR-214-3p	miRNA-mRNA	PGGT1B
hsa-miR-214-3p	miRNA-mRNA	CPSF4
hsa-miR-3619-5p	miRNA-mRNA	STK32B
hsa-miR-214-3p	miRNA-mRNA	C1QA
hsa-miR-3619-5p	miRNA-mRNA	MT1H
hsa-miR-3619-5p	miRNA-mRNA	FUT6
hsa-miR-214-3p	miRNA-mRNA	C12orf76
hsa-miR-3619-5p	miRNA-mRNA	LIMS2
hsa-miR-3619-5p	miRNA-mRNA	KRTAP10-4
hsa-miR-214-3p	miRNA-mRNA	MAX
hsa-miR-214-3p	miRNA-mRNA	C19orf10
hsa-miR-214-3p	miRNA-mRNA	TRAPPC6A
hsa-miR-214-3p	miRNA-mRNA	IPO11
hsa-miR-214-3p	miRNA-mRNA	KRTAP2-1
hsa-miR-3619-5p	miRNA-mRNA	APOL3
hsa-miR-3619-5p	miRNA-mRNA	DFFB
hsa-miR-214-3p	miRNA-mRNA	SEPT4
hsa-miR-214-3p	miRNA-mRNA	UBAP2L
hsa-miR-214-3p	miRNA-mRNA	CBR4
hsa-miR-214-3p	miRNA-mRNA	WDR83OS
hsa-miR-214-3p	miRNA-mRNA	RCSD1
hsa-miR-3619-5p	miRNA-mRNA	CDC42SE1
hsa-miR-3619-5p	miRNA-mRNA	ODF3L1
hsa-miR-214-3p	miRNA-mRNA	PRICKLE4
hsa-miR-214-3p	miRNA-mRNA	FBLN5
hsa-miR-3619-5p	miRNA-mRNA	ATP6V0E2
hsa-miR-214-3p	miRNA-mRNA	AC079612.1
hsa-miR-3619-5p	miRNA-mRNA	MPRIP
hsa-miR-3619-5p	miRNA-mRNA	DBNDD1
hsa-miR-214-3p	miRNA-mRNA	TSPAN18
hsa-miR-3619-5p	miRNA-mRNA	DHRS4L2
hsa-miR-214-3p	miRNA-mRNA	RFWD2
hsa-miR-214-3p	miRNA-mRNA	VDR
hsa-miR-214-3p	miRNA-mRNA	CST9
hsa-miR-214-3p	miRNA-mRNA	HIST1H2AC
hsa-miR-214-3p	miRNA-mRNA	KIAA0247
hsa-miR-3619-5p	miRNA-mRNA	NDUFAF4
hsa-miR-3619-5p	miRNA-mRNA	AKAP13
hsa-miR-3619-5p	miRNA-mRNA	CYB5D2
hsa-miR-3619-5p	miRNA-mRNA	ST6GALNAC1
hsa-miR-214-3p	miRNA-mRNA	BAX
hsa-miR-3619-5p	miRNA-mRNA	TMEM86A
hsa-miR-214-3p	miRNA-mRNA	KRTAP2-2
hsa-miR-214-3p	miRNA-mRNA	C22orf26
hsa-miR-214-3p	miRNA-mRNA	FBXO44
hsa-miR-214-3p	miRNA-mRNA	FAM134A
hsa-miR-214-3p	miRNA-mRNA	SNX30
hsa-miR-3619-5p	miRNA-mRNA	COMT
hsa-miR-3619-5p	miRNA-mRNA	RGS22
hsa-miR-214-3p	miRNA-mRNA	KIAA1671
hsa-miR-214-3p	miRNA-mRNA	MMS19
hsa-miR-3619-5p	miRNA-mRNA	CCDC81
hsa-miR-214-3p	miRNA-mRNA	ATG12
hsa-miR-214-3p	miRNA-mRNA	TMEM258
hsa-miR-214-3p	miRNA-mRNA	GPR6
hsa-miR-214-3p	miRNA-mRNA	TMED5
hsa-miR-3619-5p	miRNA-mRNA	ZNF488
hsa-miR-214-3p	miRNA-mRNA	SLC6A20
hsa-miR-214-3p	miRNA-mRNA	NRIP2
hsa-miR-214-3p	miRNA-mRNA	PTH1R
hsa-miR-214-3p	miRNA-mRNA	HECTD4
hsa-miR-3619-5p	miRNA-mRNA	MORN4
hsa-miR-214-3p	miRNA-mRNA	C21orf33
hsa-miR-3619-5p	miRNA-mRNA	RNASE6
hsa-miR-214-3p	miRNA-mRNA	TMEM161B
hsa-miR-214-3p	miRNA-mRNA	GPA33
hsa-miR-3619-5p	miRNA-mRNA	CIT
hsa-miR-214-3p	miRNA-mRNA	RPP25
hsa-miR-214-3p	miRNA-mRNA	C9orf3
hsa-miR-214-3p	miRNA-mRNA	CCDC57
hsa-miR-214-3p	miRNA-mRNA	C15orf32
hsa-miR-3619-5p	miRNA-mRNA	DEDD2
hsa-miR-214-3p	miRNA-mRNA	LTF
hsa-miR-3619-5p	miRNA-mRNA	LY6E
hsa-miR-214-3p	miRNA-mRNA	KLK10
hsa-miR-3619-5p	miRNA-mRNA	PARP16
hsa-miR-214-3p	miRNA-mRNA	SMYD5
hsa-miR-214-3p	miRNA-mRNA	PRR23B
hsa-miR-214-3p	miRNA-mRNA	PLXNA1
hsa-miR-214-3p	miRNA-mRNA	TGOLN2
hsa-miR-214-3p	miRNA-mRNA	TAX1BP3
hsa-miR-214-3p	miRNA-mRNA	REEP4
hsa-miR-3619-5p	miRNA-mRNA	SLC25A42
hsa-miR-214-3p	miRNA-mRNA	PCBD2
hsa-miR-214-3p	miRNA-mRNA	RBX1
hsa-miR-3619-5p	miRNA-mRNA	SCN4B
hsa-miR-3619-5p	miRNA-mRNA	SIGMAR1
hsa-miR-214-3p	miRNA-mRNA	KIF4B
hsa-miR-214-3p	miRNA-mRNA	DMWD
hsa-miR-214-3p	miRNA-mRNA	THAP11
hsa-miR-214-3p	miRNA-mRNA	SAMD12
hsa-miR-214-3p	miRNA-mRNA	ACSL1
hsa-miR-3619-5p	miRNA-mRNA	APLN
hsa-miR-3619-5p	miRNA-mRNA	CRIP2
hsa-miR-214-3p	miRNA-mRNA	NBR1
hsa-miR-214-3p	miRNA-mRNA	RP11-770J1.4
hsa-miR-214-3p	miRNA-mRNA	CNR1
hsa-miR-214-3p	miRNA-mRNA	SEC24C
hsa-miR-3619-5p	miRNA-mRNA	AC144568.2
hsa-miR-214-3p	miRNA-mRNA	HDAC1
hsa-miR-214-3p	miRNA-mRNA	TRIM29
hsa-miR-214-3p	miRNA-mRNA	LHX6
hsa-miR-214-3p	miRNA-mRNA	ARPC5L
hsa-miR-214-3p	miRNA-mRNA	AC012360.2
hsa-miR-3619-5p	miRNA-mRNA	IQSEC3
hsa-miR-3619-5p	miRNA-mRNA	SLC13A1
hsa-miR-3619-5p	miRNA-mRNA	C19orf12
hsa-miR-214-3p	miRNA-mRNA	B4GALT4
hsa-miR-3619-5p	miRNA-mRNA	ADRBK1
hsa-miR-214-3p	miRNA-mRNA	HNRNPA3
hsa-miR-3619-5p	miRNA-mRNA	ABI3
hsa-miR-214-3p	miRNA-mRNA	LSMEM1
hsa-miR-3619-5p	miRNA-mRNA	DCAKD
hsa-miR-214-3p	miRNA-mRNA	ZNF710
hsa-miR-214-3p	miRNA-mRNA	TTLL1
hsa-miR-214-3p	miRNA-mRNA	IKBKB
hsa-miR-214-3p	miRNA-mRNA	RASEF
hsa-miR-3619-5p	miRNA-mRNA	AC104841.2
[truncated: 40 more rows]
